# Supplementary material for: Subtilase SBT5.2 inactivates flagellin immunogenicity in the plant apoplast
Source: Nat Commun. 2024 Nov 30;15:10431. doi: 10.1038/s41467-024-54790-1 (PMC11608315; doi:10.1038/s41467-024-54790-1)
Supplement: Supplementary file 4 — Supplementary Data 1 [file 41467_2024_54790_MOESM4_ESM.xlsx]

## Sheet: Data S1
Sequence	Length	Mass	Proteins	Start position	End position	Unique (Groups)	Unique (Proteins)	Charges	PEP	Score	Identification type ACE_0383_PB10	Identification type ACE_0383_PB11	Identification type ACE_0383_PB12	Experiment ACE_0383_PB10	Experiment ACE_0383_PB11	Experiment ACE_0383_PB12	Intensity ACE_0383_PB10	Intensity ACE_0383_PB11	Intensity ACE_0383_PB12	id	Mod. peptide IDs	Best MS/MS	Oxidation (M) site IDs
ALTVNTNVAS	10	988.519	Q6I809	2	11	yes	yes	2	2.39e-36	214.71	By MS/MS	By matching	By MS/MS	1	1	1	299640	553520	306560	70	81	307
ALTVNTNVASL	11	1101.6	Q6I809	2	12	yes	yes	2	0	289.22	By MS/MS	By MS/MS	By MS/MS	1	1	1	380160	265380	385830	71	82	317
ALTVNTNVASLN	12	1215.65	Q6I809	2	13	yes	yes	2	2.17e-09	150.51	By MS/MS	By MS/MS	By MS/MS	1	1	1	912490	646710	1029600	72	83	333
ALTVNTNVASLNVQ	14	1442.77	Q6I809	2	15	yes	yes	2	1.21e-27	198.48	By MS/MS	By MS/MS	By MS/MS	1	1	1	199840	198320	288260	73	84	346
ALTVNTNVASLNVQK	15	1570.87	Q6I809	2	16	yes	yes	2	2.8e-21	169.4	By matching	By MS/MS	By MS/MS	1	1	1	110800	120880	179290	74	85	352
ALTVNTNVASLNVQKNL	17	1797.99	Q6I809	2	18	yes	yes	2;3	1.24e-30	168.47	By matching		By MS/MS	1		2	123910	0	241640	76	87	371
ALTVNTNVASLNVQKNLGRASD	22	2284.21	Q6I809	2	23	yes	yes	2;3	2.34e-05	77.657	By matching	By MS/MS	By matching	1	1	1	193880	219320	459950	79	90	380
ALTVNTNVASLNVQKNLGRASDAL	24	2468.33	Q6I809	2	25	yes	yes	3	0.0024921	72.383	By matching	By matching	By matching	1	1	1	75040	76877	125830	80	91	388
ALTVNTNVA	9	901.487	Q6I809	2	10	yes	yes	2	2.61e-09	200.86	By matching	By matching		1	1		178860	218740	0	69	80	306
ALTVNTNVASLNVQKNLG	18	1855.02	Q6I809	2	19	yes	yes	2	0.0048398	62.916			By matching			1	0	0	40323	77	88	374
TNVASLNVQKNL	12	1299.71	Q6I809	7	18	yes	yes	2	6.29e-08	176.99	By matching	By matching	By matching	1	1	1	62080	58624	70008	1307	1457	5504
TNVASLNVQKNLGRASD	17	1785.93	Q6I809	7	23	yes	yes	2;3	1.15e-07	111.73		By matching	By matching		1	1	0	60762	219270	1309	1459	5516
TNVASLNVQK	10	1072.59	Q6I809	7	16	yes	yes	2	0.016183	98.754			By matching			1	0	0	93310	1305	1455	5500
VASLNVQKNLGRASD	15	1570.84	Q6I809	9	23	yes	yes	2;3	3.11e-06	104.9	By matching	By matching	By matching	2	2	1	393670	523520	215180	1344	1495	5631
VASLNVQKNL	10	1084.62	Q6I809	9	18	yes	yes	2	9.61e-05	172.88	By MS/MS	By MS/MS	By MS/MS	1	1	1	417820	507490	636030	1342	1493	5624
VASLNVQKNLG	11	1141.65	Q6I809	9	19	yes	yes	2	6.71e-07	147.28	By matching			1			115560	0	0	1343	1494	5630
SLNVQKNLGRASD	13	1400.74	Q6I809	11	23	yes	yes	2;3	1.71e-35	145.52	By MS/MS	By matching	By matching	2	2	2	1446900	2234200	2180300	1072	1214	4519
SLNVQKNLGRA	11	1198.68	Q6I809	11	21	yes	yes	2	0.0068515	95.618			By matching			1	0	0	77325	1071	1213	4511
NVQKNLGRASD	11	1200.62	Q6I809	13	23	yes	yes	2;3	6.75e-07	147.3	By MS/MS	By MS/MS		2	2		1632200	3036400	0	836	963	3517
NVQKNLGRASDAL	13	1384.74	Q6I809	13	25	yes	yes	2	0.085976	56.414	By matching		By matching	1		1	40650	0	111350	837	964	3522
NVQKNLGRASDALSTSM	17	1790.89	Q6I809	13	29	yes	yes	2	5.28e-08	90.561		By matching	By matching		1	1	0	43003	98316	840	967;968	3526	16
VQKNLGRASD	10	1086.58	Q6I809	14	23	yes	yes	2	1.11e-05	150.81	By matching	By MS/MS	By MS/MS	1	1	1	105400	0	558540	1401	1552	5822
NLGRASDALSTSM	13	1321.63	Q6I809	17	29	yes	yes	2	3.64e-13	171.62	By MS/MS	By MS/MS	By matching	2	1	2	704460	560360	1170300	777	897;898	3255	16
NLGRASDALSTS	12	1190.59	Q6I809	17	28	yes	yes	2	0.013354	101.56	By matching	By matching	By matching	1	1	1	703670	693710	871390	776	896	3237
NLGRASDALS	10	1002.51	Q6I809	17	26	yes	yes	2	0.0056141	107.79	By matching			1			179670	0	0	775	895	3235
ALSTSMTRLSSGLKIN	16	1677.91	Q6I809	24	39	yes	yes	2;3	6.05e-08	87.519	By matching	By matching	By matching	1	2	2	248840	260360	449040	68	79	305
ALSTSMTRLSSG	12	1209.6	Q6I809	24	35	yes	yes	2	0.11254	58.04		By matching	By matching		1	1	0	32542	62678	67	78	302
TRLSSGLKIN	10	1087.63	Q6I809	30	39	yes	yes	2;3	0.00032188	108.31	By matching	By matching	By MS/MS	2	2	2	4144300	4633700	8952900	1320	1470	5559
INSAKDDAAGLQI	13	1314.68	Q6I809	38	50	yes	yes	2	0.015004	108.66	By MS/MS	By matching	By matching	2	1	1	307380	144510	250010	467	532	1783
INSAKDDAAGLQ	12	1201.59	Q6I809	38	49	yes	yes	2	0.0016734	123.26	By matching	By MS/MS	By MS/MS	1	1	1	344190	377220	372330	466	531	1782
INSAKDDAAGLQIA	14	1385.72	Q6I809	38	51	yes	yes	2	0.001108	105.99	By matching	By matching	By MS/MS	1	1	1	533540	639990	569500	468	533	1786
SAKDDAAGLQIATK	14	1387.73	Q6I809	40	53	yes	yes	2;3	1.3e-13	157.37	By MS/MS	By MS/MS	By MS/MS	2	2	2	1104000	1004700	1476200	983	1114	4159
SAKDDAAGLQ	10	974.467	Q6I809	40	49	yes	yes	2	0.0024387	152.69	By MS/MS	By MS/MS	By matching	1	1	1	20410000	20400000	26398000	979	1110	4135
SAKDDAAGLQI	11	1087.55	Q6I809	40	50	yes	yes	2	2.24e-05	161.19	By MS/MS	By MS/MS	By MS/MS	1	1	1	9544800	10892000	13028000	980	1111	4142
SAKDDAAGLQIA	12	1158.59	Q6I809	40	51	yes	yes	2	0.0031575	122.34	By MS/MS	By MS/MS	By MS/MS	1	1	1	15954000	17730000	14103000	981	1112	4145
SAKDDAAGLQIAT	13	1259.64	Q6I809	40	52	yes	yes	2	0.0084069	113.52	By MS/MS	By matching	By MS/MS	1	1	1	649330	627930	945220	982	1113	4154
SAKDDAAGLQIATKIT	16	1601.86	Q6I809	40	55	yes	yes	2;3	0.011112	69.612	By matching	By matching		1	1		305770	312220	0	984	1115	4170
SAKDDAAGLQIATKITSQ	18	1816.95	Q6I809	40	57	yes	yes	2;3	1.88e-09	110.61		By MS/MS	By MS/MS		1	1	0	151020	314810	986	1117	4175
SAKDDAAGLQIATKITS	17	1688.89	Q6I809	40	56	yes	yes	3	0.0076075	67.646			By matching			1	0	0	35293	985	1116	4171
AKDDAAGLQIA	11	1071.56	Q6I809	41	51	yes	yes	2	0.0070128	94.82	By matching	By matching	By matching	1	1	1	328570	314670	384920	49	60	236
KDDAAGLQIA	10	1000.52	Q6I809	42	51	yes	yes	2	0.002756	112.11	By MS/MS	By MS/MS	By matching	1	1	1	3358100	3688100	4553600	513	582	1928
KDDAAGLQIATK	12	1229.66	Q6I809	42	53	yes	yes	2	0.0056169	108.23	By matching	By MS/MS	By MS/MS	1	1	1	155550	142390	220010	514	583	1935
KDDAAGLQIATKITSQ	16	1658.88	Q6I809	42	57	yes	yes	2;3	0.0047696	73.802		By matching	By matching		2	1	0	142970	129460	516	585	1941
DAAGLQIATKITSQ	14	1415.76	Q6I809	44	57	yes	yes	2;3	3.56e-14	158.89	By MS/MS	By MS/MS	By MS/MS	2	2	2	3431200	3900700	5622300	132	151	561
DAAGLQIATKITSQIRGQT	19	1971.07	Q6I809	44	62	yes	yes	2;3	7.35e-26	126.04	By matching	By MS/MS	By MS/MS	1	2	2	445240	571680	901130	136	155	583
DAAGLQIATKI	11	1099.62	Q6I809	44	54	yes	yes	2	1.09e-06	149.23	By matching	By matching	By MS/MS	1	1	1	236120	190630	260020	131	150	556
DAAGLQIATK	10	986.54	Q6I809	44	53	yes	yes	2	0.023053	98.182	By matching			1			8843800	0	0	130	149	554
AAGLQIATKITSQ	13	1300.74	Q6I809	45	57	yes	yes	2	4.5e-15	188.96	By matching	By matching	By MS/MS	1	1	1	131120	155280	178420	0	0	1
TKITSQIRGQT	11	1231.69	Q6I809	52	62	yes	yes	2	0.0070697	101.72	By matching	By matching	By MS/MS	1	1	1	146970	151760	383050	1271	1420	5330
TMAIKNANDGMSLA	14	1435.68	Q6I809	62	75	yes	yes	2	4.37e-13	132.24	By MS/MS	By MS/MS	By MS/MS	2	2	2	387900	553080	607040	1297	1446;1447	5483	14;15
TMAIKNANDGMSL	13	1364.64	Q6I809	62	74	yes	yes	2	0.0049498	103.11	By matching	By MS/MS	By MS/MS	1	1	1	173810	251210	314890	1296	1445	5479
TMAIKNANDGMSLAQT	16	1664.79	Q6I809	62	77	yes	yes	2	0.021994	55.975		By MS/MS	By MS/MS		1	1	0	91000	100220	1298	1448	5485
MAIKNANDGMSLAQTAEGALQE	22	2262.06	Q6I809	63	84	yes	yes	2;3	9.62e-113	208.08	By MS/MS	By MS/MS	By MS/MS	8	8	8	3075800	3139900	3660100	675	764;765;766	2693	14;15
MAIKNANDGMSLAQTAEGALQES	23	2349.09	Q6I809	63	85	yes	yes	2;3	8.74e-75	180.68	By MS/MS	By MS/MS	By MS/MS	8	8	8	30382000	34781000	49352000	676	767;768;769	2739	14;15
MAIKNANDGMSLAQTAEGALQ	21	2133.02	Q6I809	63	83	yes	yes	2;3	3.78e-59	176.39	By MS/MS	By MS/MS	By MS/MS	8	7	7	3534500	4064900	4683900	674	761;762;763	2644	14;15
MAIKNANDGMSLAQTAEGALQEST	24	2450.14	Q6I809	63	86	yes	yes	2;3	3.58e-66	135.33	By MS/MS	By MS/MS	By MS/MS	7	6	7	2233800	1924400	3891600	677	770;771;772	2765	14;15
MAIKNANDGMSL	12	1263.6	Q6I809	63	74	yes	yes	2	8.12e-22	163.45	By MS/MS	By MS/MS	By MS/MS	6	6	3	25622000	34113000	5445300	666	739;740;741	2498	14;15
MAIKNANDGMSLAQ	14	1462.69	Q6I809	63	76	yes	yes	2	8.22e-36	201.3	By MS/MS	By MS/MS	By MS/MS	5	4	4	2140700	2157600	2806200	668	745;746;747	2534	14;15
MAIKNANDGMSLA	13	1334.63	Q6I809	63	75	yes	yes	2	9.36e-15	141.73	By MS/MS	By MS/MS	By MS/MS	4	4	4	33293000	28821000	40550000	667	742;743;744	2521	14;15
MAIKNANDGMSLAQTA	16	1634.78	Q6I809	63	78	yes	yes	2	2.91e-156	233.47	By MS/MS	By MS/MS	By MS/MS	4	4	4	5893400	6012400	8072400	670	751;752;753	2581	14;15
MAIKNANDGMSLAQTAEGAL	20	2004.96	Q6I809	63	82	yes	yes	2	6.82e-47	166.3	By MS/MS	By MS/MS	By MS/MS	3	4	4	1062100	644850	587700	673	758;759;760	2631	14;15
MAIKNANDGMSLAQTAEGALQESTN	25	2564.18	Q6I809	63	87	yes	yes	2;3	1.54e-16	87.729	By MS/MS	By matching	By MS/MS	4	2	4	654010	204880	608520	678	773;774;775	2768	14;15
MAIKNANDGMS	11	1150.51	Q6I809	63	73	yes	yes	2	3.23e-05	141.08	By MS/MS	By MS/MS	By MS/MS	3	3	3	8330700	4174700	4415300	665	737;738	2470	14;15
MAIKNANDGMSLAQT	15	1563.74	Q6I809	63	77	yes	yes	2	0	272.74	By MS/MS	By MS/MS	By MS/MS	3	3	3	7842800	9487800	10708000	669	748;749;750	2550	14;15
MAIKNANDGMSLAQTAEGA	19	1891.88	Q6I809	63	81	yes	yes	2	2.59e-82	201.22	By MS/MS	By MS/MS	By MS/MS	3	3	3	2143000	2649800	3199400	672	756;757	2607	14;15
MAIKNANDGM	10	1063.48	Q6I809	63	72	yes	yes	2	2.53e-06	172.98	By MS/MS	By MS/MS	By MS/MS	2	2	2	8900000	7093300	8525600	664	734;735;736	2465	14;15
MAIKNANDGMSLAQTAE	17	1763.82	Q6I809	63	79	yes	yes	2	8.48e-15	127.2	By MS/MS	By MS/MS	By MS/MS	2	2	2	347550	342960	452620	671	754;755	2591	14;15
AIKNANDGMSLAQTAEGALQES	22	2218.05	Q6I809	64	85	yes	yes	2;3	2.99e-70	190.63	By MS/MS	By MS/MS	By MS/MS	4	4	4	2741700	3543800	4002500	45	54;55	227	14
AIKNANDGMSLAQT	14	1432.7	Q6I809	64	77	yes	yes	2	5.19e-13	177.93	By MS/MS	By MS/MS	By MS/MS	3	2	2	1227500	1411600	1325000	40	46;47	191	14
AIKNANDGMSL	11	1132.55	Q6I809	64	74	yes	yes	2	0.0011325	124.39	By MS/MS	By MS/MS	By MS/MS	2	2	2	2476200	2019200	2620900	37	41;42	172	14
AIKNANDGMSLAQTAEGALQ	20	2001.98	Q6I809	64	83	yes	yes	2	1.33e-20	122.64	By MS/MS	By MS/MS	By MS/MS	2	2	2	243040	337420	405270	43	51;52	211	14
AIKNANDGMSLAQTA	15	1503.74	Q6I809	64	78	yes	yes	2	1.64e-19	157.37	By MS/MS	By MS/MS	By MS/MS	1	2	2	134550	278220	309990	41	48;49	198	14
AIKNANDGMSLAQTAEGALQEST	23	2319.1	Q6I809	64	86	yes	yes	2	0.0033999	63.522	By MS/MS	By matching	By MS/MS	1	2	2	75874	167900	372120	46	56;57	232	14
AIKNANDGMS	10	1019.47	Q6I809	64	73	yes	yes	2	5.46e-05	144.77	By MS/MS	By MS/MS	By MS/MS	1	1	1	1160500	1177000	1449000	36	40	160
AIKNANDGMSLA	12	1203.59	Q6I809	64	75	yes	yes	2	0.0066264	120.55	By matching	By matching	By MS/MS	1	1	1	804450	519020	534830	38	43;44	175	14
AIKNANDGMSLAQ	13	1331.65	Q6I809	64	76	yes	yes	2	0.0070326	113.52	By MS/MS	By MS/MS	By MS/MS	1	1	1	258720	295570	293300	39	45	181
AIKNANDGMSLAQTAEGA	18	1760.84	Q6I809	64	81	yes	yes	2	1.21e-12	96.805	By MS/MS	By MS/MS	By MS/MS	1	1	1	162950	301140	290210	42	50	205
AIKNANDGMSLAQTAEGALQE	21	2131.02	Q6I809	64	84	yes	yes	2	5.91e-21	114.87	By MS/MS	By MS/MS	By MS/MS	1	1	1	92068	87307	130950	44	53	215
AIKNANDGMSLAQTAEGALQESTNI	25	2546.23	Q6I809	64	88	yes	yes	2	1.17e-23	89.079	By matching	By matching	By MS/MS	1	1	1	113360	169500	105890	47	58	234	14
IKNANDGMSLAQTAEGALQES	21	2147.02	Q6I809	65	85	yes	yes	2;3	2.28e-165	222.24	By MS/MS	By MS/MS	By MS/MS	4	4	3	3633700	4741200	2959000	461	523;524	1757	14
IKNANDGMSLA	11	1132.55	Q6I809	65	75	yes	yes	2	0.0068573	111.52	By MS/MS	By matching	By matching	2	2	2	5915700	7187100	7858000	454	511;512	1708	14
IKNANDGMSLAQT	13	1361.66	Q6I809	65	77	yes	yes	2	1.13e-15	144.51	By MS/MS	By MS/MS	By MS/MS	2	2	2	1138600	1131100	1394500	456	514;515	1718	14
IKNANDGMSLAQTAEGAL	18	1802.88	Q6I809	65	82	yes	yes	2	0.0033776	59.502	By MS/MS	By matching	By MS/MS	2	2	2	171270	172620	219200	458	517;518	1727	14
IKNANDGMSLAQTAEGALQ	19	1930.94	Q6I809	65	83	yes	yes	2	1.87e-34	133.92	By MS/MS	By MS/MS	By MS/MS	2	2	2	572350	618850	859030	459	519;520	1735	14
IKNANDGMSL	10	1061.52	Q6I809	65	74	yes	yes	2	0.003876	110.39	By MS/MS	By MS/MS	By MS/MS	2	2	1	2711800	2073200	399890	453	509;510	1704	14
IKNANDGMSLAQTAEGALQEST	22	2248.06	Q6I809	65	86	yes	yes	2	4.58e-14	67.11	By matching	By MS/MS	By MS/MS	1	2	2	82585	124170	327610	462	525;526	1758	14
IKNANDGMSLAQTAEGALQESTNIL	25	2588.28	Q6I809	65	89	yes	yes	2;3	1.53e-67	137.9	By MS/MS	By MS/MS		2	3		1277300	2872800	0	464	528;529	1768	14
IKNANDGMSLAQTAEGALQE	20	2059.98	Q6I809	65	84	yes	yes	2	6.13e-17	104.38	By MS/MS	By MS/MS	By MS/MS	1	2	1	112480	295470	241860	460	521;522	1739	14
IKNANDGMSLAQTAEGALQESTNI	24	2475.19	Q6I809	65	88	yes	yes	2;3	0.00023112	56.882	By matching	By matching	By matching	1	1	2	294760	186140	472530	463	527	1762	14
IKNANDGMSLAQ	12	1260.61	Q6I809	65	76	yes	yes	2	9.04e-05	125.82	By MS/MS	By matching	By matching	1	1	1	258430	279430	260340	455	513	1711
IKNANDGMSLAQTAEGA	17	1689.8	Q6I809	65	81	yes	yes	2	5.54e-28	145.94	By matching	By MS/MS	By MS/MS	1	1	1	157020	232260	211170	457	516	1725
IKNANDGM	8	861.401	Q6I809	65	72	yes	yes	2	1.07e-118	141.52	By MS/MS		By MS/MS	1		1	0	0	0	452	508	1703
NANDGMSLAQTAEGALQES	19	1905.84	Q6I809	67	85	yes	yes	2;3	0	262.37	By MS/MS	By MS/MS	By MS/MS	3	3	3	1482000	1730200	2144000	724	840;841	3026	14
NANDGMSLAQTAEGALQ	17	1689.76	Q6I809	67	83	yes	yes	2	1.03e-29	139.08	By MS/MS	By MS/MS	By MS/MS	2	2	2	402760	403060	527710	722	836;837	3002	14
NANDGMSLAQTAEGALQE	18	1818.81	Q6I809	67	84	yes	yes	2	7.06e-12	92.671	By MS/MS	By MS/MS	By MS/MS	2	2	2	213310	260970	290880	723	838;839	3015	14
NANDGMSLAQTAEGALQEST	20	2006.89	Q6I809	67	86	yes	yes	2	0.00054904	62.648	By MS/MS	By MS/MS	By MS/MS	2	2	2	187910	183630	256360	725	842;843	3029	14
NANDGMSLAQTAEGALQESTNIL	23	2347.1	Q6I809	67	89	yes	yes	2;3	4.4e-66	137.04	By matching	By MS/MS		2	4		336610	5337400	0	728	846;847	3043	14
NANDGMSLAQTAEGALQESTNILQ	24	2475.15	Q6I809	67	90	yes	yes	2;3	3.17e-30	115.36	By matching	By MS/MS		2	3		1668400	3662500	0	729	848;849	3055	14
NANDGMSLAQT	11	1120.48	Q6I809	67	77	yes	yes	2	0.0073082	100.09	By MS/MS	By matching	By matching	1	1	1	134270	125080	91656	719	833	2997	14
NANDGMSLAQTAEGA	15	1448.62	Q6I809	67	81	yes	yes	2	0.010422	71.545	By MS/MS	By matching	By matching	1	1	1	124700	169260	199780	721	835	2999
NANDGMSLAQTAEGALQESTN	21	2120.93	Q6I809	67	87	yes	yes	2	1.54e-21	90.475	By MS/MS	By MS/MS	By MS/MS	1	1	1	63672	70078	75194	726	844	3031	14
NANDGMSLAQTAEGALQESTNI	22	2234.01	Q6I809	67	88	yes	yes	2	3.69e-20	107.83	By MS/MS	By MS/MS	By MS/MS	1	1	1	160900	111820	224070	727	845	3037	14
ANDGMSLAQTAEGALQES	18	1791.79	Q6I809	68	85	yes	yes	2	3.5e-39	186.17	By MS/MS	By MS/MS	By MS/MS	2	2	2	774120	1837800	1312900	85	98;99	404	14
ANDGMSLAQTAEGALQ	16	1575.72	Q6I809	68	83	yes	yes	2	3.64e-05	79.514	By matching	By MS/MS	By MS/MS	2	2	1	309980	310090	239360	84	96;97	400	14
ANDGMSLAQTAEGALQESTNIL	22	2233.05	Q6I809	68	89	yes	yes	2;3	1.28e-58	167.36		By MS/MS			4		0	3576500	0	87	101;102	412	14
ANDGMSLAQTAEGALQESTNILQ	23	2361.11	Q6I809	68	90	yes	yes	2;3	2.11e-29	112.56	By MS/MS	By MS/MS		1	3		107470	1820900	0	88	103;104	419	14
ANDGMSLAQTA	11	1077.48	Q6I809	68	78	yes	yes	2	0.0069986	92.611	By matching	By MS/MS	By MS/MS	1	1	1	136820	153090	134460	83	95	396
ANDGMSLAQTAEGALQESTNI	21	2119.97	Q6I809	68	88	yes	yes	2	0.014981	44.541	By matching	By MS/MS	By matching	1	1	1	141550	140670	206770	86	100	409	14
ANDGMSLAQTAEGALQESTNILQRM	25	2648.25	Q6I809	68	92	yes	yes	2;3	4.37e-16	86.557		By matching	By MS/MS		2	1	0	292370	88031	89	105;106	420	13;14
NDGMSLAQTAEGALQES	17	1720.76	Q6I809	69	85	yes	yes	2	1.17e-09	94.281	By matching	By matching	By MS/MS	1	1	1	64053	64786	118240	739	859	3083
NDGMSLAQTAEGALQESTNIL	21	2162.02	Q6I809	69	89	yes	yes	2	2.44e-21	88.951	By MS/MS	By MS/MS		1	1		176150	123980	0	740	860	3086	14
NDGMSLAQTAEGALQESTNILQ	22	2290.07	Q6I809	69	90	yes	yes	2	0.00070811	65.207	By MS/MS	By MS/MS		1	1		152130	83805	0	741	861	3087	14
DGMSLAQTAEGALQESTNILQ	21	2176.03	Q6I809	70	90	yes	yes	2	0.0063465	54.047			By MS/MS			1	0	0	66861	154	176	635	14
GMSLAQTAEGALQES	15	1491.69	Q6I809	71	85	yes	yes	2	5.35e-22	166.52	By MS/MS	By MS/MS	By MS/MS	2	2	2	1860200	2335600	2647600	365	417;418	1476	14
GMSLAQTAEGALQEST	16	1592.74	Q6I809	71	86	yes	yes	2	0.0016143	77.13	By MS/MS	By MS/MS	By MS/MS	2	2	2	244120	295030	350270	366	419;420	1483	14
GMSLAQTAEGALQ	13	1275.61	Q6I809	71	83	yes	yes	2	0.006502	103.83	By MS/MS	By MS/MS	By MS/MS	1	1	1	151940	186790	271850	363	415	1468
GMSLAQTAEGALQE	14	1404.66	Q6I809	71	84	yes	yes	2	0.0032379	117	By matching	By MS/MS	By MS/MS	1	1	1	104360	165010	168680	364	416	1470
GMSLAQTAEGALQESTNIL	19	1932.95	Q6I809	71	89	yes	yes	2;3	8.72e-49	158.5	By matching	By MS/MS		1	2		164290	927990	0	368	422;423	1492	14
GMSLAQTAEGALQESTNILQ	20	2061	Q6I809	71	90	yes	yes	2;3	8.25e-17	120.15		By MS/MS			3		0	2039100	0	369	424;425	1495	14
GMSLAQTAEGALQESTNI	18	1819.86	Q6I809	71	88	yes	yes	2	2.52e-09	106.57	By MS/MS	By MS/MS		1	1		149880	101150	0	367	421	1486	14
SLAQTAEGALQ	11	1087.55	Q6I809	73	83	yes	yes	2	0.0067068	96.334	By matching	By matching	By matching	1	1	1	243380	229910	331490	1051	1187	4428
SLAQTAEGALQE	12	1216.59	Q6I809	73	84	yes	yes	2	0.002877	122.66	By MS/MS	By MS/MS	By MS/MS	1	1	1	118030	136690	187070	1052	1188	4431
SLAQTAEGALQES	13	1303.63	Q6I809	73	85	yes	yes	2	7.02e-72	216.88	By MS/MS	By MS/MS	By MS/MS	1	1	1	2517800	2380500	3073200	1053	1189	4434
SLAQTAEGALQEST	14	1404.67	Q6I809	73	86	yes	yes	2	0.00055557	115.04	By MS/MS	By MS/MS	By matching	1	1	1	218960	297740	205600	1054	1190	4438
SLAQTAEGALQESTNI	16	1631.8	Q6I809	73	88	yes	yes	2	7.41e-08	97.291	By MS/MS	By MS/MS	By MS/MS	1	1	1	283310	313130	354220	1056	1192	4447
SLAQTAEGALQESTNILQ	18	1872.94	Q6I809	73	90	yes	yes	2;3	6.34e-36	171.85	By MS/MS	By MS/MS		2	1		1405900	943810	0	1058	1194	4457
SLAQTAEGALQESTN	15	1518.72	Q6I809	73	87	yes	yes	2	0.00023506	90.348	By matching		By matching	1		1	90088	0	89899	1055	1191	4440
SLAQTAEGALQESTNIL	17	1744.88	Q6I809	73	89	yes	yes	2;3	4.97e-28	145.8		By MS/MS			2		0	1510000	0	1057	1193	4448
LAQTAEGALQESTNILQ	17	1785.91	Q6I809	74	90	yes	yes	2;3	2.31e-30	140.28	By MS/MS	By MS/MS	By matching	2	2	2	304990	333460	339860	562	631	2109
LAQTAEGALQES	12	1216.59	Q6I809	74	85	yes	yes	2	3.49e-06	129.76	By MS/MS	By MS/MS	By MS/MS	1	1	1	884350	807830	1010000	560	629	2102
LAQTAEGALQESTNIL	16	1657.85	Q6I809	74	89	yes	yes	2	1.63e-06	114.54	By matching	By MS/MS	By MS/MS	1	1	1	284620	284640	342910	561	630	2107
AQTAEGALQESTNILQ	16	1672.83	Q6I809	75	90	yes	yes	2;3	8.04e-262	252.37	By MS/MS	By MS/MS	By MS/MS	2	2	2	2593900	3120600	3133600	106	123	487
AQTAEGALQES	11	1103.51	Q6I809	75	85	yes	yes	2	6.65e-06	185.3	By MS/MS	By MS/MS	By MS/MS	1	1	1	1762200	1337200	1605000	103	120	473
AQTAEGALQESTNIL	15	1544.77	Q6I809	75	89	yes	yes	2	3.12e-140	230.96	By MS/MS	By MS/MS	By MS/MS	1	1	1	2823100	2643100	3110900	105	122	480
AQTAEGALQESTNI	14	1431.68	Q6I809	75	88	yes	yes	2	0.0013827	118.51	By MS/MS	By MS/MS		1	1		347420	251390	0	104	121	475
AQTAEGALQESTNILQRM	18	1959.97	Q6I809	75	92	yes	yes	2;3	2.96e-37	157.98		By MS/MS	By MS/MS		1	1	0	89578	158850	108	125;126	495	13
AQTAEGALQESTNILQRMRELAVQ	24	2656.36	Q6I809	75	98	yes	yes	3	0.0019183	53.625			By matching			1	0	0	56840	110	128	501
QTAEGALQESTNILQ	15	1601.79	Q6I809	76	90	yes	yes	2;3	1.4e-44	201.16	By MS/MS	By MS/MS	By MS/MS	2	2	2	8224100	10443000	10677000	923	1051	3858
QTAEGALQESTNILQRM	17	1888.93	Q6I809	76	92	yes	yes	2;3	5.96e-30	147.49	By MS/MS	By MS/MS	By MS/MS	1	3	2	114080	482540	546490	925	1053;1054	3869	13
QTAEGALQES	10	1032.47	Q6I809	76	85	yes	yes	2	4.06e-05	160.53	By MS/MS	By MS/MS	By MS/MS	1	1	1	1765800	1709400	2317900	919	1047	3843
QTAEGALQESTN	12	1247.56	Q6I809	76	87	yes	yes	2	0.0173	81.789	By MS/MS	By matching	By matching	1	1	1	326700	270760	303000	920	1048	3844
QTAEGALQESTNI	13	1360.65	Q6I809	76	88	yes	yes	2	0.010697	101.61	By matching	By matching	By MS/MS	1	1	1	1328300	1599400	2244400	921	1049	3847
QTAEGALQESTNIL	14	1473.73	Q6I809	76	89	yes	yes	2	2.28e-173	241.76	By MS/MS	By MS/MS	By MS/MS	1	1	1	7840100	9193700	9950300	922	1050	3853
QTAEGALQESTNILQR	16	1757.89	Q6I809	76	91	yes	yes	2;3	1.47e-26	169.15		By matching	By MS/MS		1	2	0	91026	148590	924	1052	3865
QTAEGALQESTNILQRMRELAVQ	23	2585.32	Q6I809	76	98	yes	yes	3	0.027036	38.878	By matching		By matching	1		1	347510	0	118000	927	1056	3886
TAEGALQESTNIL	13	1345.67	Q6I809	77	89	yes	yes	2	7.39e-15	142.39	By MS/MS	By MS/MS	By MS/MS	1	1	1	907100	982900	959160	1207	1355	5102
TAEGALQESTNILQ	14	1473.73	Q6I809	77	90	yes	yes	2	2.92e-16	187.97	By MS/MS	By MS/MS	By MS/MS	1	1	1	942570	1048200	1026400	1208	1356	5111
TAEGALQESTNILQRM	16	1760.87	Q6I809	77	92	yes	yes	2;3	4.11e-09	123.76		By matching			1		0	49879	0	1210	1358;1359	5118	13
TAEGALQESTNILQRMRELAVQ	22	2457.26	Q6I809	77	98	yes	yes	3	0.0072986	48.288		By matching			1		0	61448	0	1211	1360	5119
AEGALQESTNILQRM	15	1659.83	Q6I809	78	92	yes	yes	2;3	2.52e-35	196.97	By MS/MS	By MS/MS	By MS/MS	1	1	2	521690	787940	934880	27	29;30	113	13
AEGALQESTN	10	1018.46	Q6I809	78	87	yes	yes	2	0.038477	78.513	By MS/MS	By matching	By matching	1	1	1	100830	78874	149890	22	24	90
AEGALQESTNIL	12	1244.62	Q6I809	78	89	yes	yes	2	6.07e-08	131.69	By MS/MS	By MS/MS	By MS/MS	1	1	1	6571400	5118800	6359500	24	26	101
AEGALQESTNILQ	13	1372.68	Q6I809	78	90	yes	yes	2	2.95e-13	176.99	By MS/MS	By MS/MS	By MS/MS	1	1	1	8551700	8054000	10817000	25	27	106
AEGALQESTNILQR	14	1528.78	Q6I809	78	91	yes	yes	2	2.31e-13	134.06	By MS/MS	By matching	By MS/MS	1	1	1	169720	133990	259940	26	28	111
AEGALQESTNI	11	1131.54	Q6I809	78	88	yes	yes	2	0.010518	113.69		By MS/MS	By MS/MS		1	1	0	1495100	1568900	23	25	91
AEGALQESTNILQRMRELA	19	2129.09	Q6I809	78	96	yes	yes	3	0.05899	40.857	By matching			1			28021	0	0	28	31	129
AEGALQESTNILQRMRELAVQ	21	2356.22	Q6I809	78	98	yes	yes	3	0.017586	43.946		By matching			1		0	377060	0	29	32;33	131	13
EGALQESTNI	10	1060.5	Q6I809	79	88	yes	yes	2	1.77e-05	158.08	By MS/MS	By matching	By MS/MS	1	1	1	1867800	1987300	2391300	194	224	803
EGALQESTNILQ	12	1301.65	Q6I809	79	90	yes	yes	2	4.44e-09	160.56	By MS/MS	By MS/MS	By MS/MS	1	1	1	19295000	17841000	22389000	196	226	815
EGALQESTNILQR	13	1457.75	Q6I809	79	91	yes	yes	2	2.54e-12	135.04	By MS/MS	By MS/MS	By MS/MS	1	1	1	261960	287690	366380	197	227	818
EGALQESTNIL	11	1173.59	Q6I809	79	89	yes	yes	2	0.0029669	121.29		By matching	By MS/MS		1	1	0	10542000	17198000	195	225	808
EGALQESTNILQRMREL	17	1987.02	Q6I809	79	95	yes	yes	3	0.0015058	72.321	By matching	By matching		1	1		55400	105800	0	199	230;231	832	13
EGALQESTNILQRMRELA	18	2058.05	Q6I809	79	96	yes	yes	3	0.044338	45.084	By matching	By matching		1	1		83855	116770	0	200	232	834
EGALQESTNILQRM	14	1588.79	Q6I809	79	92	yes	yes	2;3	1.66e-58	211.83			By matching			1	0	0	57774	198	228;229	827	13
EGALQESTNILQRMRELAVQ	20	2285.18	Q6I809	79	98	yes	yes	2;3	0.019025	44.539		By matching			1		0	804510	0	201	233	835
GALQESTNIL	10	1044.55	Q6I809	80	89	yes	yes	2	0.0086516	77.533	By MS/MS	By MS/MS	By matching	1	1	1	246030	202220	272740	313	363	1321
GALQESTNILQ	11	1172.6	Q6I809	80	90	yes	yes	2	0.0095806	110.08	By MS/MS	By MS/MS	By matching	1	1	1	320660	341960	347170	314	364	1323
ALQESTNILQ	10	1115.58	Q6I809	81	90	yes	yes	2	0.0023262	152.54	By MS/MS	By MS/MS	By MS/MS	1	1	1	814900	661650	712150	65	76	300
SRNDSNSSTDRDALN	15	1650.72	Q6I809	99	113	yes	yes	2	0.021341	62.69		By matching	By MS/MS		1	1	0	122880	214780	1106	1249	4636
DSNSSTDRDALNKEFTA	17	1869.83	Q6I809	102	118	yes	yes	2;3	1.25e-06	83.856	By matching	By MS/MS	By matching	2	2	2	310630	789890	265050	172	194	683
SNSSTDRDALNKEFTA	16	1754.81	Q6I809	103	118	yes	yes	3	0.0015206	77.24	By MS/MS			1			759850	0	0	1088	1231	4572
SSTDRDALNKEFTA	14	1553.73	Q6I809	105	118	yes	yes	2	0.0086757	71.558	By matching	By matching	By MS/MS	1	1	1	74640	73536	191170	1127	1270	4749
STDRDALNKEFTA	13	1466.7	Q6I809	106	118	yes	yes	2	0.096106	55.196	By matching	By matching		1	1		125150	213130	0	1130	1273	4752
SSELTRIAQSTNLNGK	16	1717.9	Q6I809	120	135	yes	yes	2;3	2.76e-26	147.75	By MS/MS	By MS/MS	By MS/MS	2	2	2	5242500	6532800	6513000	1116	1259	4679
SSELTRIAQSTNLNGKN	17	1831.94	Q6I809	120	136	yes	yes	2;3	3.07e-29	144.08	By MS/MS	By MS/MS	By MS/MS	2	2	2	1158500	1205100	1441200	1117	1260	4685
SSELTRIAQSTNLNGKNL	18	1945.02	Q6I809	120	137	yes	yes	2;3	1.14e-14	125.41	By MS/MS	By MS/MS	By MS/MS	2	2	2	1597100	2481500	2270400	1118	1261	4698
SSELTRIAQSTNLNGKNLLD	20	2173.13	Q6I809	120	139	yes	yes	2;3	4.94e-17	89.604	By MS/MS	By MS/MS	By MS/MS	2	2	2	20114000	22309000	25419000	1120	1263	4719
SSELTRIAQSTNLNGKNLLDGSA	23	2388.22	Q6I809	120	142	yes	yes	2;3	1.71e-54	131.13	By MS/MS	By MS/MS	By MS/MS	2	2	2	4497200	5403400	4279100	1122	1265	4730
SSELTRIAQSTNLNGKNLL	19	2058.11	Q6I809	120	138	yes	yes	2;3	4.82e-35	134.93	By MS/MS	By MS/MS	By MS/MS	1	2	2	640350	763610	1195600	1119	1262	4712
SSELTRIA	8	875.471	Q6I809	120	127	yes	yes	2	0.025283	93.143	By matching	By matching	By matching	1	1	1	13774000	12887000	14522000	1108	1251	4641
SSELTRIAQST	11	1191.61	Q6I809	120	130	yes	yes	2	6.65e-06	163.45	By MS/MS	By MS/MS	By MS/MS	1	1	1	3627500	3676500	4131600	1111	1254	4647
SSELTRIAQSTN	12	1305.65	Q6I809	120	131	yes	yes	2	0.00069525	107.99	By MS/MS	By MS/MS	By MS/MS	1	1	1	1487600	1611800	2248300	1112	1255	4656
SSELTRIAQSTNL	13	1418.74	Q6I809	120	132	yes	yes	2	0.010512	74.966	By matching	By matching	By matching	1	1	1	97908	111830	163960	1113	1256	4659
SSELTRIAQSTNLN	14	1532.78	Q6I809	120	133	yes	yes	2	6.42e-16	156.2	By MS/MS	By MS/MS	By MS/MS	1	1	1	3574600	3945600	3677800	1114	1257	4661
SSELTRIAQSTNLNG	15	1589.8	Q6I809	120	134	yes	yes	2	0.014391	66.436	By matching	By matching	By matching	1	1	1	150910	142900	150600	1115	1258	4667
SELTRIAQSTNLNGKNLLD	19	2086.1	Q6I809	121	139	yes	yes	2	3.24e-14	103.73	By matching	By MS/MS	By MS/MS	1	1	1	97584	129590	157230	1007	1140	4273
SELTRIAQSTNLNGKNLLDGSA	22	2301.19	Q6I809	121	142	yes	yes	3	0.0071844	49.592	By matching	By MS/MS		1	1		106490	134390	0	1008	1141	4277
ELTRIAQSTNLNGKNLLD	18	1999.07	Q6I809	122	139	yes	yes	2;3	3.71e-05	75.877	By MS/MS	By MS/MS	By MS/MS	2	2	2	764450	820730	996660	206	238	855
ELTRIAQSTNLN	12	1358.72	Q6I809	122	133	yes	yes	2	0.016904	113.95	By matching	By matching	By MS/MS	1	1	1	154240	113370	150920	205	237	848
LTRIAQSTNLNGKNLLD	17	1870.03	Q6I809	123	139	yes	yes	2;3	0.0029269	69.979	By MS/MS	By MS/MS	By MS/MS	1	2	2	131430	1417500	1942400	645	715	2405
LTRIAQSTNLN	11	1229.67	Q6I809	123	133	yes	yes	2	0.063997	69.216	By matching	By matching	By matching	1	1	1	163430	130560	183550	644	714	2397
TRIAQSTNLNGKNLLD	16	1756.94	Q6I809	124	139	yes	yes	2;3	8.54e-27	156.29	By MS/MS	By MS/MS	By MS/MS	2	2	2	23524000	23716000	26261000	1318	1468	5545
TRIAQSTNLNGK	12	1301.71	Q6I809	124	135	yes	yes	2	3.55e-09	170.95	By MS/MS	By MS/MS	By MS/MS	1	1	1	516630	734580	769790	1315	1465	5529
TRIAQSTNLNGKNL	14	1528.83	Q6I809	124	137	yes	yes	3	0.020983	65.565	By matching	By matching	By matching	1	1	1	48815	78808	79945	1316	1466	5530
TRIAQSTNLNGKNLLDGSA	19	1972.03	Q6I809	124	142	yes	yes	2;3	0.00087375	66.939	By MS/MS	By MS/MS	By matching	1	1	1	542390	615880	640950	1319	1469	5550
RIAQSTNLNGKNLLD	15	1655.9	Q6I809	125	139	yes	yes	2;3	2.97e-06	123.63	By MS/MS	By MS/MS	By MS/MS	2	2	2	4162900	4895100	6096200	954	1084	3987
RIAQSTNLNGKNLLDGSA	18	1870.99	Q6I809	125	142	yes	yes	3	4.7e-09	83.964	By matching	By matching	By matching	1	1	1	72087	100200	110110	955	1085	3992
RIAQSTNLNGK	11	1200.66	Q6I809	125	135	yes	yes	2	0.00010814	158.06	By MS/MS	By MS/MS		1	1		281170	361660	0	953	1083	3979
IAQSTNLNGKNLLD	14	1499.79	Q6I809	126	139	yes	yes	2	0.0066274	73.834	By MS/MS	By matching	By MS/MS	1	1	1	460120	433550	629300	429	485	1650
QSTNLNGKNLLD	12	1315.67	Q6I809	128	139	yes	yes	2	0.021861	109.72	By matching	By matching	By matching	1	1	1	23556000	26479000	28455000	917	1045	3836
QSTNLNGKNLLDGSA	15	1530.76	Q6I809	128	142	yes	yes	2	7.89e-05	100.4	By matching	By MS/MS	By MS/MS	1	1	1	1596000	1537700	1532200	918	1046	3838
QSTNLNGK	8	860.435	Q6I809	128	135	yes	yes	2	4.77e-13	119.41	By MS/MS			1			0	0	0	915	1043	3832
QSTNLNGKNLL	11	1200.65	Q6I809	128	138	yes	yes	2	0.0089211	107.34			By MS/MS			1	0	0	450360	916	1044	3835
STNLNGKNLLD	11	1187.61	Q6I809	129	139	yes	yes	2	2.73e-05	150.09	By MS/MS	By matching	By MS/MS	1	1	1	17575000	18421000	18889000	1151	1299	4820
STNLNGKNLLDGSA	14	1402.71	Q6I809	129	142	yes	yes	2	6.02e-15	162.67	By MS/MS	By MS/MS	By MS/MS	1	1	1	1779800	991590	1968600	1152	1300	4822
NLNGKNLLDGSA	12	1214.63	Q6I809	131	142	yes	yes	2	1.4e-07	158.06	By matching	By MS/MS		1	1		699060	696620	0	778	899	3258
GKNLLDGSA	9	873.456	Q6I809	134	142	yes	yes	2	0.025919	83.647	By MS/MS	By matching	By matching	1	1	1	603030	379020	528540	356	407	1452
TFQVGSNSGA	10	966.441	Q6I809	146	155	yes	yes	2	0.0031343	111.5	By MS/MS	By MS/MS	By MS/MS	1	1	1	752260	792210	810870	1243	1392	5242
TFQVGSNSGAS	11	1053.47	Q6I809	146	156	yes	yes	2	5.52e-05	173.04	By MS/MS	By MS/MS	By MS/MS	1	1	1	3197600	2945300	3011700	1244	1393	5246
TFQVGSNSGASN	12	1167.52	Q6I809	146	157	yes	yes	2	2.85e-09	153	By MS/MS	By MS/MS	By MS/MS	1	1	1	4820900	4349900	4634800	1245	1394	5256
TFQVGSNSGASNQ	13	1295.57	Q6I809	146	158	yes	yes	2	7.87e-191	201.3	By MS/MS	By MS/MS	By MS/MS	1	1	1	6626100	4754800	5099700	1246	1395	5258
TFQVGSNSGASNQIT	15	1509.71	Q6I809	146	160	yes	yes	2	7.06e-69	213.71	By MS/MS	By MS/MS	By MS/MS	1	1	1	22501000	24434000	20896000	1247	1396	5268
TFQVGSNSGASNQITL	16	1622.79	Q6I809	146	161	yes	yes	2	1.12e-113	220.42	By MS/MS	By MS/MS	By MS/MS	1	1	1	3497100	4590500	4249400	1248	1397	5275
TFQVGSNSGASNQITLT	17	1723.84	Q6I809	146	162	yes	yes	2	1.41e-09	94.569	By MS/MS	By matching	By MS/MS	1	1	1	732890	796750	697640	1249	1398	5278
TFQVGSNSGASNQITLTL	18	1836.92	Q6I809	146	163	yes	yes	2	6.04e-36	135.95	By MS/MS	By matching	By MS/MS	1	1	1	202220	233510	234740	1250	1399	5281
FQVGSNSGAS	10	952.425	Q6I809	147	156	yes	yes	2	0.00031939	133.91	By MS/MS	By MS/MS	By matching	1	1	1	475770	403090	433190	286	331	1172
FQVGSNSGASN	11	1066.47	Q6I809	147	157	yes	yes	2	0.0066534	117.95	By MS/MS	By matching	By matching	1	1	1	348280	177660	202390	287	332	1176
FQVGSNSGASNQ	12	1194.53	Q6I809	147	158	yes	yes	2	2.87e-19	198.97	By MS/MS	By MS/MS	By MS/MS	1	1	1	1319000	766260	857880	288	333	1181
FQVGSNSGASNQIT	14	1408.66	Q6I809	147	160	yes	yes	2	1.34e-16	162.64	By MS/MS	By MS/MS	By MS/MS	1	1	1	3463800	2997500	2793400	289	334	1191
FQVGSNSGASNQITL	15	1521.74	Q6I809	147	161	yes	yes	2	4.95e-06	122.12	By MS/MS	By MS/MS	By MS/MS	1	1	1	628450	716850	657040	290	335	1198
FQVGSNSGASNQITLT	16	1622.79	Q6I809	147	162	yes	yes	2	0.003106	75.376	By matching	By matching	By MS/MS	1	1	1	125240	159690	153720	291	336	1205
FQVGSNSGA	9	865.393	Q6I809	147	155	yes	yes	2	0.08167	65.157	By MS/MS			1			0	0	0	285	330	1171
QVGSNSGASNQIT	13	1261.59	Q6I809	148	160	yes	yes	2	3.75e-16	166.62	By MS/MS	By MS/MS	By MS/MS	1	1	1	33300000	24180000	28488000	948	1077	3964
QVGSNSGASNQITL	14	1374.67	Q6I809	148	161	yes	yes	2	2.28e-16	152.16	By MS/MS	By MS/MS	By MS/MS	1	1	1	15638000	17081000	16716000	949	1078	3968
QVGSNSGASNQITLT	15	1475.72	Q6I809	148	162	yes	yes	2	0.005119	75.02	By matching	By matching	By matching	1	1	1	2880900	4006900	2936400	950	1079	3972
QVGSNSGASNQITLTL	16	1588.81	Q6I809	148	163	yes	yes	2	5.55e-28	143.46	By matching	By MS/MS	By matching	1	1	1	1534600	1879900	1820200	951	1080	3973
QVGSNSGASNQ	11	1047.46	Q6I809	148	158	yes	yes	2	0	205.12	By MS/MS			1			0	0	0	946	1075	3957
QVGSNSGASNQI	12	1160.54	Q6I809	148	159	yes	yes	2	1.25e-07	106.67	By MS/MS			1			0	0	0	947	1076	3959
VGSNSGASNQITL	13	1246.62	Q6I809	149	161	yes	yes	2	5.03e-07	128.57	By MS/MS	By MS/MS	By MS/MS	1	1	1	787210	774750	1055000	1369	1520	5716
VGSNSGASNQITLTL	15	1460.75	Q6I809	149	163	yes	yes	2	0.038617	57.53	By matching	By matching	By matching	1	1	1	86686	54393	96191	1370	1521	5718
VGSNSGASNQIT	12	1133.53	Q6I809	149	160	yes	yes	2	0.0037444	121.68	By MS/MS		By MS/MS	1		1	1376800	0	1178700	1368	1519	5714
SNSGASNQIT	10	977.441	Q6I809	151	160	yes	yes	2	0.00039771	167.09	By matching	By MS/MS	By MS/MS	1	1	1	5296000	4517900	4770400	1084	1227	4553
SNSGASNQITL	11	1090.53	Q6I809	151	161	yes	yes	2	1.72e-05	142.76	By MS/MS	By MS/MS	By MS/MS	1	1	1	5096800	4201300	4571200	1085	1228	4560
SNSGASNQITLT	12	1191.57	Q6I809	151	162	yes	yes	2	2.91e-13	193.49	By MS/MS	By MS/MS	By matching	1	1	1	954380	933120	646830	1086	1229	4562
SNSGASNQITLTL	13	1304.66	Q6I809	151	163	yes	yes	2	2.97e-20	195.71	By MS/MS	By MS/MS	By MS/MS	1	1	1	563620	561720	592080	1087	1230	4566
AIDSALQTINSTRADLGAAQ	20	2015.03	Q6I809	198	217	yes	yes	2	7.24e-06	75.533	By MS/MS	By matching	By MS/MS	1	1	1	74205	62537	78521	35	39	153
SALQTINSTRADLGAAQ	17	1715.88	Q6I809	201	217	yes	yes	2	4.99e-07	86.8			By MS/MS			1	0	0	493150	997	1128	4234
QTINSTRADLGAA	13	1316.67	Q6I809	204	216	yes	yes	2	0.00073297	98.337	By MS/MS	By MS/MS	By MS/MS	1	1	1	336270	270430	307240	928	1057	3888
QTINSTRADLGAAQ	14	1444.73	Q6I809	204	217	yes	yes	2	3.32e-14	138.31	By MS/MS	By MS/MS	By MS/MS	1	1	1	6812600	4615700	5832500	929	1058	3895
QTINSTRADLGAAQN	15	1558.77	Q6I809	204	218	yes	yes	2	0.010789	71.316	By MS/MS		By MS/MS	1		1	55130	0	72152	930	1059	3901
QTINSTRADLGAAQNRLT	18	1929	Q6I809	204	221	yes	yes	3	0.038392	45.618		By matching	By matching		1	1	0	41463	57879	931	1060	3903
TINSTRADLGAA	12	1188.61	Q6I809	205	216	yes	yes	2	0.01724	81.565	By MS/MS	By matching	By matching	1	1	1	145180	106210	159420	1256	1405	5292
TINSTRADLGAAQ	13	1316.67	Q6I809	205	217	yes	yes	2	9.92e-15	141.54	By MS/MS	By MS/MS	By MS/MS	1	1	1	4162700	3705800	4235300	1257	1406	5296
STRADLGAAQNRL	13	1371.72	Q6I809	208	220	yes	yes	2;3	0.00052414	98.407	By MS/MS	By MS/MS	By MS/MS	2	2	2	1830500	1970400	2412800	1158	1306	4859
STRADLGAAQNRLT	14	1472.77	Q6I809	208	221	yes	yes	2;3	0.00064856	78.985	By MS/MS	By matching	By MS/MS	2	2	2	4348300	4114000	6832600	1159	1307	4869
STRADLGAAQNRLTS	15	1559.8	Q6I809	208	222	yes	yes	2;3	3.11e-06	95.264	By MS/MS	By MS/MS	By MS/MS	2	2	2	2722700	2565900	3391800	1160	1308	4877
STRADLGAAQNRLTST	16	1660.85	Q6I809	208	223	yes	yes	2;3	0.010708	69.878	By MS/MS	By MS/MS	By matching	2	2	2	771210	841680	1394900	1161	1309	4890
STRADLGAAQNR	12	1258.64	Q6I809	208	219	yes	yes	2;3	0.0025471	122.52	By MS/MS	By matching	By MS/MS	1	2	2	358830	1176800	3834100	1157	1305	4848
STRADLGAAQNRLTSTI	17	1773.93	Q6I809	208	224	yes	yes	2;3	0.00017336	76.378	By matching	By matching	By matching	2	1	2	327720	442520	535190	1162	1310	4892
STRADLGAAQNRLTSTISNLQ	21	2216.15	Q6I809	208	228	yes	yes	2;3	0.0085683	50.957	By MS/MS	By MS/MS	By matching	1	2	2	1131800	1351500	2939500	1165	1313	4909
STRADLGAAQ	10	988.494	Q6I809	208	217	yes	yes	2	0.00061313	139.32	By MS/MS	By MS/MS	By MS/MS	1	1	1	117790000	116280000	112040000	1155	1303	4837
STRADLGAAQN	11	1102.54	Q6I809	208	218	yes	yes	2	0.00016948	158.56	By MS/MS	By MS/MS	By MS/MS	1	1	1	6950600	6737400	7650500	1156	1304	4840
STRADLGAAQNRLTSTIS	18	1860.97	Q6I809	208	225	yes	yes	2;3	1.93e-13	93.342	By matching	By matching	By MS/MS	1	1	1	484750	466830	100800	1163	1311	4896
STRADLGAAQNRLTSTISNL	20	2088.09	Q6I809	208	227	yes	yes	3	8.14e-05	72.583	By matching	By matching	By matching	1	1	1	220120	326560	420370	1164	1312	4902
TRADLGAAQN	10	1015.5	Q6I809	209	218	yes	yes	2	0.005972	105.17	By MS/MS	By matching	By MS/MS	1	1	1	260750	267470	270950	1314	1464	5526
TRADLGAAQ	9	901.462	Q6I809	209	217	yes	yes	2	1.35e-06	102.62		By MS/MS			1		0	0	0	1313	1463	5523
ADLGAAQNRL	10	1027.54	Q6I809	211	220	yes	yes	2	0.0042487	109.83	By matching	By matching	By MS/MS	1	1	1	277740	259630	357830	16	18	69
ADLGAAQNRLT	11	1128.59	Q6I809	211	221	yes	yes	2	2.24e-05	151.13	By MS/MS	By MS/MS	By MS/MS	1	1	1	836960	706690	646610	17	19	72
ADLGAAQNRLTS	12	1215.62	Q6I809	211	222	yes	yes	2	6.6e-08	160.86	By MS/MS	By MS/MS	By MS/MS	1	1	1	232640	179910	245520	18	20	76
ADLGAAQNRLTST	13	1316.67	Q6I809	211	223	yes	yes	2	0.006657	80.371	By matching		By matching	1		1	126380	0	140950	19	21	83
ADLGAAQNRLTSTISNLQ	18	1871.97	Q6I809	211	228	yes	yes	2	9.17e-12	100.27			By matching			1	0	0	36342	20	22	84
DLGAAQNRLT	10	1057.55	Q6I809	212	221	yes	yes	2	0.00029827	132.32	By matching	By MS/MS	By MS/MS	1	1	1	530670	422260	722440	160	182	653
DLGAAQNRLTSTISNLQ	17	1800.93	Q6I809	212	228	yes	yes	2	2.12e-10	106.87	By MS/MS	By MS/MS	By MS/MS	1	1	1	211560	250840	261230	164	186	659
DLGAAQNRLTS	11	1144.58	Q6I809	212	222	yes	yes	2	0.061587	72.289	By matching		By matching	1		1	78530	0	82939	161	183	655
DLGAAQNRLTSTIS	14	1445.75	Q6I809	212	225	yes	yes	2	0.031074	62.69		By matching	By matching		1	1	0	87220	57547	162	184	656
DLGAAQNRLTSTISNLQNINENA	23	2456.23	Q6I809	212	234	yes	yes	2;3	0.0001424	57.068			By matching			1	0	0	140090	165	187	672
DLGAAQNRLTSTISNLQNINENASA	25	2614.29	Q6I809	212	236	yes	yes	3	0.028981	38.161			By matching			1	0	0	72382	166	188	673
NRLTSTISNLQNINENA	17	1900.96	Q6I809	218	234	yes	yes	2;3	1.87e-232	245.74	By MS/MS	By MS/MS	By MS/MS	2	2	2	4919000	4748000	10458000	804	925	3392
NRLTSTISNLQNINENASA	19	2059.03	Q6I809	218	236	yes	yes	2;3	9.1e-19	116.87	By MS/MS	By MS/MS	By MS/MS	2	2	2	647640	652780	894450	806	927	3408
NRLTSTISNLQNINENASAAL	21	2243.15	Q6I809	218	238	yes	yes	2;3	0.0010417	71.756	By matching	By matching	By matching	2	2	2	163510	240850	344510	808	929	3422
NRLTSTISNLQNINENASAALG	22	2300.17	Q6I809	218	239	yes	yes	2;3	0.00061552	60.735	By matching	By matching	By matching	2	2	2	477910	651660	729450	809	930	3427
NRLTSTISNL	10	1117.61	Q6I809	218	227	yes	yes	2	6.69e-06	149.33	By MS/MS	By MS/MS	By MS/MS	1	1	1	1710400	1030600	1983800	799	920	3356
NRLTSTISNLQ	11	1245.67	Q6I809	218	228	yes	yes	2	1.12e-20	202	By MS/MS	By matching	By matching	1	1	1	12667000	9752800	19073000	800	921	3360
NRLTSTISNLQNIN	14	1586.84	Q6I809	218	231	yes	yes	2	0.00012704	97.203	By matching	By matching	By matching	1	1	1	178450	209340	355430	801	922	3369
NRLTSTISNLQNINEN	16	1829.92	Q6I809	218	233	yes	yes	2;3	3.01e-28	141.86		By matching	By matching		1	1	0	54482	108720	803	924	3375
NRLTSTISNLQNINE	15	1715.88	Q6I809	218	232	yes	yes	2	4.58e-05	98.552			By matching			1	0	0	53482	802	923	3372
NRLTSTISNLQNINENASAA	20	2130.07	Q6I809	218	237	yes	yes	2;3	1.86e-14	86.959	By matching			1			56277	0	0	807	928	3420
LTSTISNLQNINENA	15	1630.82	Q6I809	220	234	yes	yes	2	0.0082585	72.898	By matching	By MS/MS		1	1		82784	94332	0	646	716	2406
TSTISNLQNINENA	14	1517.73	Q6I809	221	234	yes	yes	2	9.69e-21	192.39	By MS/MS	By MS/MS	By MS/MS	1	1	1	269060	278430	210990	1321	1471	5561
STISNLQNINENA	13	1416.68	Q6I809	222	234	yes	yes	2	4.09e-45	206.74	By MS/MS	By MS/MS	By MS/MS	1	1	1	1671500	1371000	1259500	1146	1294	4802
STISNLQNINENASAALG	18	1815.9	Q6I809	222	239	yes	yes	2	0.0056281	66.068	By matching	By matching	By MS/MS	1	1	1	104490	137060	138330	1148	1296	4812
STISNLQNINENASAALGRVQDTD	24	2530.23	Q6I809	222	245	yes	yes	3	0.007066	49.528	By matching	By matching	By matching	1	1	1	77371	75364	77050	1150	1298	4816
STISNLQNINENASA	15	1574.75	Q6I809	222	236	yes	yes	2	1.56e-05	107.13	By MS/MS		By MS/MS	1		1	209310	0	181830	1147	1295	4809
TISNLQNINENA	12	1329.65	Q6I809	223	234	yes	yes	2	1.18e-07	136.01	By matching	By MS/MS	By matching	1	1	1	814810	910440	987770	1262	1411	5312
TISNLQNINENASA	14	1487.72	Q6I809	223	236	yes	yes	2	0.0010176	89.911	By matching	By matching	By matching	1	1	1	109660	136860	107060	1264	1413	5317
ISNLQNINENA	11	1228.6	Q6I809	224	234	yes	yes	2	0.0071004	114.76	By matching	By matching	By matching	1	1	1	187390	141960	186340	491	560	1864
NLQNINENASAALGRVQDTD	20	2142.03	Q6I809	226	245	yes	yes	2;3	2.21e-48	171.83	By MS/MS	By MS/MS	By MS/MS	2	2	2	457710	475820	723180	784	905	3299
NLQNINENASAALGRVQDTDFA	22	2360.14	Q6I809	226	247	yes	yes	2;3	8.42e-25	95.227	By MS/MS	By MS/MS	By MS/MS	2	2	2	226100	294380	333500	785	906	3301
NLQNINENASAALGRVQDTDFAAE	24	2560.22	Q6I809	226	249	yes	yes	2;3	2.52e-09	81.808	By matching	By matching	By matching	2	2	2	275190	341460	598030	787	908	3315
NLQNINENASAALGRVQ	17	1810.93	Q6I809	226	242	yes	yes	2;3	2.45e-30	166.67	By MS/MS	By MS/MS	By MS/MS	2	1	2	568570	342730	579990	781	902	3278
NLQNINENASAAL	13	1370.68	Q6I809	226	238	yes	yes	2	0.0081955	104.94	By MS/MS	By matching	By matching	1	1	1	357700	287550	279180	779	900	3263
NLQNINENASAALGRVQD	18	1925.96	Q6I809	226	243	yes	yes	2	5.15e-37	157.42	By MS/MS	By MS/MS	By MS/MS	1	1	1	153570	215540	264880	782	903	3281
NLQNINENASAALGRVQDT	19	2027	Q6I809	226	244	yes	yes	2	1.85e-18	110.33	By MS/MS	By MS/MS	By MS/MS	1	1	1	127010	140700	132050	783	904	3286
NLQNINENASAALGRV	16	1682.87	Q6I809	226	241	yes	yes	2	1.56e-28	156	By MS/MS		By MS/MS	1		1	131470	0	235810	780	901	3270
NLQNINENASAALGRVQDTDFAA	23	2431.17	Q6I809	226	248	yes	yes	2	0.0024481	53.281	By matching		By MS/MS	1		1	71447	0	143080	786	907	3313
QNINENASAALGRVQDTDFAAE	22	2333.09	Q6I809	228	249	yes	yes	2;3	3.13e-25	103.2	By MS/MS	By MS/MS	By MS/MS	2	2	2	3668900	3454900	5104500	893	1021	3769
QNINENASAALGRVQDTDFAAET	23	2434.14	Q6I809	228	250	yes	yes	2;3	0.0024511	67.11	By MS/MS	By MS/MS	By MS/MS	2	2	2	1417700	1650500	2077100	894	1022	3774
QNINENASAALGRVQDTDFA	20	2133.01	Q6I809	228	247	yes	yes	2;3	2.47e-46	148.06	By MS/MS	By MS/MS	By MS/MS	2	1	1	2533500	2699200	4553400	891	1019	3751
QNINENASAAL	11	1143.55	Q6I809	228	238	yes	yes	2	0.0072056	104.43	By MS/MS	By MS/MS	By matching	1	1	1	1237900	1291500	2197500	883	1011	3716
QNINENASAALGR	13	1356.67	Q6I809	228	240	yes	yes	2	1.71e-07	115.24	By matching	By MS/MS	By MS/MS	1	1	1	429800	444390	433230	885	1013	3721
QNINENASAALGRV	14	1455.74	Q6I809	228	241	yes	yes	2	2.74e-08	128.35	By MS/MS	By MS/MS	By MS/MS	1	1	1	1373800	2080100	1653200	886	1014	3723
QNINENASAALGRVQ	15	1583.8	Q6I809	228	242	yes	yes	2	9.25e-20	183.28	By MS/MS	By MS/MS	By MS/MS	1	1	1	5084200	4876200	5902100	887	1015	3732
QNINENASAALGRVQD	16	1698.83	Q6I809	228	243	yes	yes	2	4.9e-29	181.51	By MS/MS	By MS/MS	By MS/MS	1	1	1	1219400	1029200	1667700	888	1016	3736
QNINENASAALGRVQDTD	18	1914.9	Q6I809	228	245	yes	yes	2	7.68e-37	139.46	By MS/MS	By MS/MS	By MS/MS	1	1	1	1738300	3094200	3027500	890	1018	3750
QNINENASAALGRVQDTDFAAETA	24	2505.17	Q6I809	228	251	yes	yes	2	7.25e-55	131.86	By MS/MS	By MS/MS	By matching	1	1	1	5090600	6150300	8228700	895	1023	3781
QNINENASAALGRVQDTDFAAETAQ	25	2633.23	Q6I809	228	252	yes	yes	3	2.42e-05	74.308	By MS/MS	By matching	By MS/MS	1	1	1	2883100	2945600	4199400	896	1024	3786
QNINENASAALGRVQDT	17	1799.88	Q6I809	228	244	yes	yes	2	9.08e-23	135.08	By MS/MS	By MS/MS		1	1		1231300	1347200	0	889	1017	3742
QNINENASAALGRVQDTDFAA	21	2204.05	Q6I809	228	248	yes	yes	2;3	2.73e-28	121.48	By MS/MS	By matching		1	1		1256300	1529700	0	892	1020	3759
QNINENASAALG	12	1200.57	Q6I809	228	239	yes	yes	2	0.051825	65.179			By matching			1	0	0	2876300	884	1012	3718
NINENASAALGRVQDTD	17	1786.84	Q6I809	229	245	yes	yes	2;3	5.83e-30	140.75	By MS/MS	By MS/MS	By MS/MS	2	2	2	2636600	2227700	3910000	765	885	3183
NINENASAALGRVQDTDFAAETA	23	2377.11	Q6I809	229	251	yes	yes	2;3	3.05e-72	146.34	By MS/MS	By MS/MS	By MS/MS	2	2	2	5156400	6950300	10450000	770	890	3212
NINENASAALGRVQDTDFAAETAQ	24	2505.17	Q6I809	229	252	yes	yes	2;3	1.02e-28	101.85	By MS/MS	By matching	By MS/MS	2	2	2	1661800	1895500	2084400	771	891	3227
NINENASAALGRVQDTDFAAETAQL	25	2618.26	Q6I809	229	253	yes	yes	2;3	2.86e-32	96.708	By matching	By matching	By matching	1	2	2	136710	527000	765710	772	892	3231
NINENASAAL	10	1015.49	Q6I809	229	238	yes	yes	2	0.00026438	136.52	By MS/MS	By MS/MS	By MS/MS	1	1	1	673420	0	1184000	758	878	3147
NINENASAALGRV	13	1327.68	Q6I809	229	241	yes	yes	2	3.35e-15	143.76	By MS/MS	By MS/MS	By matching	1	1	1	1056900	1015300	1532400	761	881	3154
NINENASAALGRVQ	14	1455.74	Q6I809	229	242	yes	yes	2	1.54e-14	178.67	By MS/MS	By MS/MS	By MS/MS	1	1	1	3362900	4403100	4618600	762	882	3162
NINENASAALGRVQD	15	1570.77	Q6I809	229	243	yes	yes	2	1.48e-35	198.61	By MS/MS	By MS/MS	By MS/MS	1	1	1	638760	1198000	1001200	763	883	3169
NINENASAALGRVQDT	16	1671.82	Q6I809	229	244	yes	yes	2	2.02e-27	158.17	By MS/MS	By MS/MS	By MS/MS	1	1	1	518580	801810	884880	764	884	3171
NINENASAALGRVQDTDFA	19	2004.95	Q6I809	229	247	yes	yes	2	6.17e-45	139.38	By MS/MS	By MS/MS	By MS/MS	1	1	1	1508700	1744700	1900300	766	886	3186
NINENASAALGRVQDTDFAA	20	2075.99	Q6I809	229	248	yes	yes	2	6.97e-27	129.51	By MS/MS	By MS/MS	By MS/MS	1	1	1	526640	684880	895890	767	887	3192
NINENASAALGRVQDTDFAAET	22	2306.08	Q6I809	229	250	yes	yes	2	3.8e-22	99.11	By MS/MS	By MS/MS	By MS/MS	1	1	1	534140	731120	1154900	769	889	3210
NINENASAALG	11	1072.51	Q6I809	229	239	yes	yes	2	0.0065524	90.827	By matching	By matching		1	1		903320	1465500	0	759	879	3150
NINENASAALGR	12	1228.62	Q6I809	229	240	yes	yes	2	2.43e-07	153.75	By MS/MS		By matching	1		1	370310	0	377830	760	880	3151
NINENASAALGRVQDTDFAAE	21	2205.03	Q6I809	229	249	yes	yes	2;3	2.04e-21	108.08			By MS/MS			2	0	0	2759200	768	888	3198
ENASAALGRVQDTDFAAETAQL	22	2277.09	Q6I809	232	253	yes	yes	2;3	4.6e-25	114.78	By matching	By MS/MS	By matching	2	1	2	95093	94640	135100	219	252	913
ENASAALGRVQ	11	1114.57	Q6I809	232	242	yes	yes	2	0.00014624	128.08	By MS/MS	By MS/MS	By MS/MS	1	1	1	558710	436400	648430	209	242	865
ENASAALGRVQDT	13	1330.65	Q6I809	232	244	yes	yes	2	0.00049196	123.95	By MS/MS	By MS/MS	By MS/MS	1	1	1	228370	191510	200830	211	244	877
ENASAALGRVQDTD	14	1445.67	Q6I809	232	245	yes	yes	2	4.94e-16	173.33	By MS/MS	By MS/MS	By MS/MS	1	1	1	394100	459690	581850	212	245	879
ENASAALGRVQDTDFAA	17	1734.82	Q6I809	232	248	yes	yes	2	1.46e-06	82.663	By MS/MS	By MS/MS	By MS/MS	1	1	1	182260	257780	271330	214	247	894
ENASAALGRVQDTDFAAE	18	1863.86	Q6I809	232	249	yes	yes	2	1.05e-11	101.53	By MS/MS	By MS/MS	By MS/MS	1	1	1	568670	577830	634060	215	248	900
ENASAALGRVQDTDFAAET	19	1964.91	Q6I809	232	250	yes	yes	2	6.2e-19	93.753	By MS/MS	By MS/MS	By MS/MS	1	1	1	211180	202170	254220	216	249	903
ENASAALGRVQDTDFAAETAQ	21	2164	Q6I809	232	252	yes	yes	2	3.39e-24	96.848	By matching	By matching	By matching	1	1	1	204200	193240	372940	218	251	910
ENASAALGRVQDTDFAAETAQLT	23	2378.14	Q6I809	232	254	yes	yes	2	8.15e-14	78.272	By matching	By MS/MS	By MS/MS	1	1	1	110550	124700	222210	220	253	921
ENASAALGRVQDTDFAAETAQLTKQ	25	2634.29	Q6I809	232	256	yes	yes	3	0.025466	43.956	By matching	By matching	By matching	1	1	1	75394	64395	131480	221	254	925
ENASAALGRVQD	12	1229.6	Q6I809	232	243	yes	yes	2	6.34e-08	137.95		By MS/MS	By MS/MS		1	1	0	188860	289670	210	243	870
ENASAALGRVQDTDFA	16	1663.78	Q6I809	232	247	yes	yes	2	2.65e-07	121.03		By MS/MS	By MS/MS		1	1	0	194550	281340	213	246	888
ENASAALGRVQDTDFAAETA	20	2035.94	Q6I809	232	251	yes	yes	2	9.42e-47	169.6	By MS/MS	By MS/MS		1	1		1830100	2273200	0	217	250	908
NASAALGRVQDTDFAAETA	19	1906.9	Q6I809	233	251	yes	yes	2	1.16e-14	87.352	By matching	By MS/MS	By matching	1	1	1	78413	98820	124630	732	852	3066
NASAALGRVQDTDFAAE	17	1734.82	Q6I809	233	249	yes	yes	2	0.0061052	66.893		By matching			1		0	50028	0	731	851	3063
ASAALGRVQD	10	986.515	Q6I809	234	243	yes	yes	2	0.0048683	108.9	By MS/MS	By matching	By MS/MS	1	1	1	222130	253540	388810	111	129	503
ASAALGRVQDTD	12	1202.59	Q6I809	234	245	yes	yes	2	9.22e-08	136.93	By MS/MS	By MS/MS	By MS/MS	1	1	1	269600	261450	303290	112	130	505
ASAALGRVQDTDFA	14	1420.69	Q6I809	234	247	yes	yes	2	5.96e-05	122.1	By matching	By MS/MS	By MS/MS	1	1	1	428760	353940	375770	113	131	507
ASAALGRVQDTDFAA	15	1491.73	Q6I809	234	248	yes	yes	2	0.014679	65.374	By MS/MS	By matching	By matching	1	1	1	183250	131440	162790	114	132	509
ASAALGRVQDTDFAAE	16	1620.77	Q6I809	234	249	yes	yes	2	2.82e-05	83.292	By MS/MS	By matching	By MS/MS	1	1	1	573760	607600	606730	115	133	514
ASAALGRVQDTDFAAETA	18	1792.86	Q6I809	234	251	yes	yes	2	3.68e-09	84.94	By MS/MS	By MS/MS	By matching	1	1	1	2451000	3246300	2690700	116	134	515
ASAALGRVQDTDFAAETAQLT	21	2135.05	Q6I809	234	254	yes	yes	2	6.87e-06	77.959	By MS/MS	By MS/MS	By matching	1	1	1	101560	157080	153080	117	135	522
ASAALGRVQDTDFAAETAQLTKQQ	24	2519.26	Q6I809	234	257	yes	yes	3	5.39e-05	75.224		By MS/MS	By matching		1	1	0	103790	140530	118	136	527
SAALGRVQDTDFAAETAQ	18	1849.88	Q6I809	235	252	yes	yes	2;3	4.35e-37	141.3	By MS/MS	By MS/MS	By MS/MS	2	2	2	8812500	9465000	9310000	971	1102	4068
SAALGRVQDTDFAAETAQL	19	1962.96	Q6I809	235	253	yes	yes	2;3	3.31e-44	136.81	By MS/MS	By MS/MS	By MS/MS	2	2	2	4847200	7994000	8654600	972	1103	4080
SAALGRVQDTDFAAETAQLT	20	2064.01	Q6I809	235	254	yes	yes	2;3	3.08e-49	158.53	By MS/MS	By MS/MS	By MS/MS	2	2	2	6072000	6476200	8337200	973	1104	4088
SAALGRVQDTDFAAETAQLTKQ	22	2320.17	Q6I809	235	256	yes	yes	2;3	2.91e-26	120.41	By MS/MS	By MS/MS	By MS/MS	2	2	2	9132700	4909800	5173700	975	1106	4114
SAALGRVQDTDFAAETAQLTKQQ	23	2448.22	Q6I809	235	257	yes	yes	2;3	2.66e-45	126.9	By MS/MS	By MS/MS	By MS/MS	2	2	2	5701400	9089300	12593000	976	1107	4120
SAALGRVQDTDFAAETA	17	1721.82	Q6I809	235	251	yes	yes	2;3	4.21e-29	177.04	By MS/MS	By MS/MS	By MS/MS	1	2	1	67838000	80454000	66575000	970	1101	4055
SAALGRVQDT	10	1016.53	Q6I809	235	244	yes	yes	2	0.00080499	160.77	By MS/MS	By MS/MS	By MS/MS	1	1	1	4262300	4277700	4272900	964	1095	4022
SAALGRVQDTD	11	1131.55	Q6I809	235	245	yes	yes	2	6.37e-05	131.17	By MS/MS	By MS/MS	By MS/MS	1	1	1	17628000	19532000	19245000	965	1096	4025
SAALGRVQDTDF	12	1278.62	Q6I809	235	246	yes	yes	2	4.69e-08	131.06	By MS/MS	By matching	By MS/MS	1	1	1	531240	436340	452690	966	1097	4035
SAALGRVQDTDFA	13	1349.66	Q6I809	235	247	yes	yes	2	1.14e-11	131.32	By MS/MS	By matching	By matching	1	1	1	15594000	17868000	18013000	967	1098	4039
SAALGRVQDTDFAAE	15	1549.74	Q6I809	235	249	yes	yes	2	9.03e-05	107.73	By MS/MS	By matching	By MS/MS	1	1	1	29045000	25333000	35573000	968	1099	4044
SAALGRVQDTDFAAET	16	1650.78	Q6I809	235	250	yes	yes	2	3.9e-56	204.67	By MS/MS	By MS/MS	By MS/MS	1	1	1	5525300	3872600	5352100	969	1100	4045
SAALGRVQDTDFAAETAQLTK	21	2192.11	Q6I809	235	255	yes	yes	2;3	1.17e-24	120.9	By MS/MS	By matching	By MS/MS	1	1	1	370260	63977	802070	974	1105	4105
SAALGRVQDTDFAAETAQLTKQQT	24	2549.27	Q6I809	235	258	yes	yes	3	5.05e-09	79.942	By MS/MS	By matching	By matching	1	1	1	181950	400500	571280	977	1108	4128
SAALGRVQDTDFAAETAQLTKQQTL	25	2662.36	Q6I809	235	259	yes	yes	3	1.74e-73	145.73	By MS/MS	By MS/MS	By MS/MS	1	1	1	870800	1542800	1810200	978	1109	4134
AALGRVQDTDFAAE	14	1462.71	Q6I809	236	249	yes	yes	2	0.0025714	84.753	By MS/MS	By matching	By MS/MS	1	1	1	184270	281590	284520	1	1	7
AALGRVQDTDFAAETA	16	1634.79	Q6I809	236	251	yes	yes	2	1.44e-07	110.44	By MS/MS	By matching	By MS/MS	1	1	1	430470	247560	0	2	2	12
AALGRVQDTDFAAETAQ	17	1762.85	Q6I809	236	252	yes	yes	2	5.91e-08	90.259	By matching	By matching	By MS/MS	1	1	1	72545	83532	84314	3	3	13
ALGRVQDTDFAAETAQL	17	1804.9	Q6I809	237	253	yes	yes	2;3	5.34e-30	164.82	By matching	By matching	By MS/MS	2	2	2	347250	347820	596620	56	67	269
ALGRVQDTDFA	11	1191.59	Q6I809	237	247	yes	yes	2	0.00010313	132.25	By matching	By matching	By MS/MS	1	1	1	2275200	2247700	2092400	50	61	238
ALGRVQDTDFAAE	13	1391.67	Q6I809	237	249	yes	yes	2	0.0069886	112.02	By MS/MS	By MS/MS	By matching	1	1	1	5819900	6444600	6747200	52	63	240
ALGRVQDTDFAAET	14	1492.72	Q6I809	237	250	yes	yes	2	5.74e-05	94.688	By MS/MS	By matching	By MS/MS	1	1	1	1859200	1887900	2352200	53	64	245
ALGRVQDTDFAAETA	15	1563.75	Q6I809	237	251	yes	yes	2	6.21e-22	167.03	By MS/MS	By MS/MS	By MS/MS	1	1	1	15885000	20478000	14557000	54	65	252
ALGRVQDTDFAAETAQ	16	1691.81	Q6I809	237	252	yes	yes	2	6.06e-09	122.75	By MS/MS	By MS/MS	By MS/MS	1	1	1	785090	987590	776740	55	66	256
ALGRVQDTDFAAETAQLT	18	1905.94	Q6I809	237	254	yes	yes	2	3.27e-10	117.18	By MS/MS	By MS/MS	By matching	1	1	1	758990	797550	879530	57	68	278
ALGRVQDTDFAAETAQLTKQ	20	2162.1	Q6I809	237	256	yes	yes	3	0.015445	45.138	By matching	By matching	By matching	1	1	1	190190	185870	480960	59	70	281
ALGRVQDTDFAAETAQLTKQQ	21	2290.16	Q6I809	237	257	yes	yes	2;3	1.45e-28	123.55	By MS/MS	By MS/MS	By MS/MS	1	1	1	875480	737880	1149400	60	71	288
ALGRVQDTDFAAETAQLTKQQTL	23	2504.29	Q6I809	237	259	yes	yes	3	0.022832	41.798	By matching	By matching	By matching	1	1	1	133980	127730	205090	61	72	289
ALGRVQDTDFAAETAQLTKQQTLQ	24	2632.35	Q6I809	237	260	yes	yes	3	0.028701	39.999			By matching			1	0	0	77248	62	73	292
ALGRVQDTDFAAETAQLTKQQTLQQ	25	2760.4	Q6I809	237	261	yes	yes	3	0.0006341	58.373	By matching			1			62109	0	0	63	74	293
LGRVQDTDFA	10	1120.55	Q6I809	238	247	yes	yes	2	0.0040431	101.97	By MS/MS	By matching	By MS/MS	1	1	1	1404800	1215600	1531100	569	639	2133
LGRVQDTDFAAE	12	1320.63	Q6I809	238	249	yes	yes	2	0.00074298	100.38	By matching	By MS/MS	By MS/MS	1	1	1	1707000	1581600	1859200	570	640	2138
LGRVQDTDFAAET	13	1421.68	Q6I809	238	250	yes	yes	2	0.00053997	92.781	By MS/MS	By matching	By MS/MS	1	1	1	894580	871660	1082800	571	641	2143
LGRVQDTDFAAETA	14	1492.72	Q6I809	238	251	yes	yes	2	1.48e-14	146.67	By MS/MS	By matching	By MS/MS	1	1	1	7574600	8153800	8684400	572	642	2147
LGRVQDTDFAAETAQ	15	1620.77	Q6I809	238	252	yes	yes	2	1.76e-21	142.57	By MS/MS	By MS/MS	By matching	1	1	1	267400	277960	390600	573	643	2151
LGRVQDTDFAAETAQLT	17	1834.91	Q6I809	238	254	yes	yes	2	0.0084628	54.073	By matching	By matching	By MS/MS	1	1	1	103560	116430	165690	575	645	2158
LGRVQDTDFAAETAQL	16	1733.86	Q6I809	238	253	yes	yes	2	7.39e-08	109.07	By matching			1			72547	0	0	574	644	2155
GRVQDTDFAAE	11	1207.55	Q6I809	239	249	yes	yes	2	0.0061781	103.21	By MS/MS	By MS/MS	By MS/MS	1	1	1	653170	776590	1025300	383	439	1522
GRVQDTDFAAETA	13	1379.63	Q6I809	239	251	yes	yes	2	0.0026126	103.97	By MS/MS	By matching	By MS/MS	1	1	1	3900000	4278300	6793800	385	441	1533
GRVQDTDFAAETAQL	15	1620.77	Q6I809	239	253	yes	yes	2	6.02e-05	102.39	By matching	By MS/MS	By MS/MS	1	1	1	164780	221930	307690	387	443	1538
GRVQDTDFAAETAQLTKQQ	19	2106.03	Q6I809	239	257	yes	yes	3	6.65e-16	111.77	By matching	By MS/MS	By MS/MS	1	1	1	158760	238950	284840	389	445	1550
GRVQDTDFAAET	12	1308.59	Q6I809	239	250	yes	yes	2	0.051097	66.023	By matching		By matching	1		1	375940	0	577080	384	440	1528
GRVQDTDFAAETAQLT	16	1721.82	Q6I809	239	254	yes	yes	2	1.12e-06	90.561		By MS/MS	By MS/MS		1	1	0	434170	465070	388	444	1543
GRVQDTDFAAETAQLTKQQTLQQA	24	2647.32	Q6I809	239	262	yes	yes	3	0.0096498	62.823	By matching		By matching	1		1	94105	0	244760	390	446	1552
RVQDTDFAAE	10	1150.53	Q6I809	240	249	yes	yes	2	0.12365	67.334	By matching	By matching	By matching	1	1	1	461470	717790	877860	958	1089	4004
RVQDTDFAAET	11	1251.57	Q6I809	240	250	yes	yes	2	0.093173	65.695	By matching	By matching	By matching	1	1	1	231110	205050	278900	959	1090	4005
RVQDTDFAAETAQ	13	1450.67	Q6I809	240	252	yes	yes	2	0.0016932	98	By matching	By matching	By matching	1	1	1	171980	188410	262490	960	1091	4007
RVQDTDFAAETAQL	14	1563.75	Q6I809	240	253	yes	yes	2	0.0010242	109.55		By matching			1		0	62484	0	961	1092	4008
VQDTDFAAETA	11	1166.51	Q6I809	241	251	yes	yes	2	0.0035018	120.77	By MS/MS	By MS/MS	By MS/MS	1	1	1	878040	675450	915660	1398	1549	5812
VQDTDFAAETAQ	12	1294.57	Q6I809	241	252	yes	yes	2	0.017233	103.14	By matching	By matching		1	1		95834	66659	0	1399	1550	5815
DTDFAAETAQLTKQQTLQQA	20	2207.07	Q6I809	243	262	yes	yes	2;3	3.33e-47	166.21	By MS/MS	By MS/MS	By MS/MS	2	2	2	412760	601260	765340	178	200	720
DTDFAAETAQLTKQQTLQQASTS	23	2482.18	Q6I809	243	265	yes	yes	2;3	0.060218	34.217	By matching	By matching	By matching	1	1	2	61152	110260	297050	179	201	722
DTDFAAETAQLT	12	1281.57	Q6I809	243	254	yes	yes	2	3.87e-08	130.69	By matching	By MS/MS	By MS/MS	1	1	1	253580	219260	263040	174	196	693
DTDFAAETAQLTKQ	14	1537.73	Q6I809	243	256	yes	yes	2	0.0011346	118.08	By MS/MS	By MS/MS	By MS/MS	1	1	1	177490	184090	237960	175	197	695
DTDFAAETAQLTKQQ	15	1665.78	Q6I809	243	257	yes	yes	2	6e-22	180.85	By MS/MS	By MS/MS	By MS/MS	1	1	1	362770	334730	451890	176	198	705
DTDFAAETAQL	11	1180.52	Q6I809	243	253	yes	yes	2	0.11159	61.48	By matching		By matching	1		1	69161	0	54977	173	195	691
DTDFAAETAQLTKQQTLQ	18	2007.97	Q6I809	243	260	yes	yes	2	0.0036713	67.644			By MS/MS			1	0	0	0	177	199	708
TDFAAETAQLTKQQ	14	1550.76	Q6I809	244	257	yes	yes	2;3	7.75e-258	255.08	By MS/MS	By MS/MS	By MS/MS	1	2	2	1010700	1536200	1698800	1229	1378	5190
TDFAAETAQLT	11	1166.55	Q6I809	244	254	yes	yes	2	0.00011967	152.67	By MS/MS	By matching	By MS/MS	1	1	1	638740	600250	662180	1227	1376	5181
TDFAAETAQLTKQ	13	1422.7	Q6I809	244	256	yes	yes	2	3.93e-15	143.56	By MS/MS	By MS/MS	By MS/MS	1	1	1	513630	448280	743320	1228	1377	5188
TDFAAETAQLTKQQTLQ	17	1892.95	Q6I809	244	260	yes	yes	2	4.08e-07	87.157	By MS/MS	By MS/MS	By MS/MS	1	1	1	172680	264310	236970	1231	1380	5205
TDFAAETAQLTKQQTLQQ	18	2021.01	Q6I809	244	261	yes	yes	2;3	1.16e-11	101.08	By MS/MS	By MS/MS	By MS/MS	1	1	1	128020	154860	181010	1232	1381	5210
TDFAAETAQLTKQQTLQQA	19	2092.04	Q6I809	244	262	yes	yes	2	3.45e-46	145.99	By MS/MS	By MS/MS	By MS/MS	1	1	1	1119900	546860	501870	1233	1382	5218
TDFAAETAQLTKQQTLQQASTS	22	2367.16	Q6I809	244	265	yes	yes	3	0.12124	31.389			By matching			1	0	0	373770	1234	1383	5219
TAQLTKQQTLQQASTSVLAQA	21	2215.18	Q6I809	250	270	yes	yes	2;3	7.93e-21	102.47	By MS/MS	By matching	By matching	2	2	2	509410	540080	745610	1226	1375	5174
TAQLTKQQTL	10	1130.63	Q6I809	250	259	yes	yes	2	0.0031343	111.5	By MS/MS	By MS/MS	By matching	1	1	1	426620	338260	417040	1216	1365	5126
TAQLTKQQTLQ	11	1258.69	Q6I809	250	260	yes	yes	2	0.00018118	134.38	By MS/MS	By MS/MS	By MS/MS	1	1	1	414600	493860	466750	1217	1366	5132
TAQLTKQQTLQQ	12	1386.75	Q6I809	250	261	yes	yes	2	4.98e-09	152.96	By MS/MS	By MS/MS	By MS/MS	1	1	1	359540	460230	470380	1218	1367	5134
TAQLTKQQTLQQA	13	1457.78	Q6I809	250	262	yes	yes	2	3.14e-13	157.33	By MS/MS	By MS/MS	By MS/MS	1	1	1	1262300	1246900	1308300	1219	1368	5139
TAQLTKQQTLQQASTS	16	1732.9	Q6I809	250	265	yes	yes	2	7.64e-08	118.5	By MS/MS	By MS/MS	By matching	1	1	1	488960	596030	473040	1221	1370	5150
TAQLTKQQTLQQASTSV	17	1831.96	Q6I809	250	266	yes	yes	2	5.38e-07	116.04	By MS/MS	By matching	By matching	1	1	1	57993	55806	90067	1222	1371	5154
TAQLTKQQTLQQASTSVL	18	1945.05	Q6I809	250	267	yes	yes	2	1.96e-26	130.64	By MS/MS	By MS/MS	By MS/MS	1	1	1	236670	282750	365660	1223	1372	5164
TAQLTKQQTLQQASTSVLA	19	2016.09	Q6I809	250	268	yes	yes	2	4.95e-10	81.51	By MS/MS	By MS/MS	By MS/MS	1	1	1	142110	120050	133020	1224	1373	5169
TAQLTKQQ	8	916.498	Q6I809	250	257	yes	yes	2	8.05e-163	168.25	By MS/MS			1			0	0	0	1215	1364	5124
TAQLTKQQTLQQAS	14	1544.82	Q6I809	250	263	yes	yes	2	0.0032452	84.173	By matching			1			41661	0	0	1220	1369	5145
TAQLTKQQTLQQASTSVLAQ	20	2144.14	Q6I809	250	269	yes	yes	2	0.004008	58.479			By matching			1	0	0	39535	1225	1374	5171
AQLTKQQTLQQASTSVL	17	1844	Q6I809	251	267	yes	yes	2	0.011762	52.644	By matching	By matching	By matching	1	1	1	55749	86415	80592	101	118	467
AQLTKQQTLQQA	12	1356.74	Q6I809	251	262	yes	yes	2	3.04e-09	178.95	By matching	By matching		1	1		39514	31861	0	100	117	465
QLTKQQTLQQASTSVLAQA	19	2043.1	Q6I809	252	270	yes	yes	2;3	6.8e-96	209.19	By MS/MS	By MS/MS	By MS/MS	2	2	2	2817400	2772200	3275000	880	1008	3712
QLTKQQTLQQ	10	1214.66	Q6I809	252	261	yes	yes	2	4.06e-05	155.11	By MS/MS	By MS/MS	By MS/MS	1	1	1	2055800	1818400	2750900	871	999	3649
QLTKQQTLQQA	11	1285.7	Q6I809	252	262	yes	yes	2	1.52e-07	191.33	By MS/MS	By matching	By matching	1	1	1	6900000	7562900	7066800	872	1000	3654
QLTKQQTLQQAS	12	1372.73	Q6I809	252	263	yes	yes	2	4.99e-08	176.99	By MS/MS	By MS/MS	By MS/MS	1	1	1	574390	516900	661380	873	1001	3658
QLTKQQTLQQAST	13	1473.78	Q6I809	252	264	yes	yes	2	0.0071959	81.239	By matching	By MS/MS	By MS/MS	1	1	1	129800	185450	162090	874	1002	3666
QLTKQQTLQQASTSV	15	1659.88	Q6I809	252	266	yes	yes	2	3.15e-06	118.19	By MS/MS	By MS/MS	By MS/MS	1	1	1	387510	436520	525770	876	1004	3680
QLTKQQTLQQASTSVL	16	1772.96	Q6I809	252	267	yes	yes	2	6.27e-08	119.04	By MS/MS	By MS/MS	By MS/MS	1	1	1	789170	1278600	1020100	877	1005	3687
QLTKQQTLQQASTSVLA	17	1844	Q6I809	252	268	yes	yes	2	2.94e-16	130.47	By MS/MS	By MS/MS	By MS/MS	1	1	1	1281300	1591400	1609500	878	1006	3688
QLTKQQTLQQASTSVLAQ	18	1972.06	Q6I809	252	269	yes	yes	2	9.67e-40	161.75	By MS/MS	By MS/MS	By MS/MS	1	1	1	238900	240210	228210	879	1007	3696
QLTKQQTLQQASTS	14	1560.81	Q6I809	252	265	yes	yes	2	5.31e-05	111.66		By MS/MS	By MS/MS		1	1	0	2743700	3110800	875	1003	3667
QLTKQQTLQQASTSVLAQAN	20	2157.14	Q6I809	252	271	yes	yes	2	0.009253	55.907	By MS/MS	By MS/MS		1	1		140750	85716	0	881	1009	3714
QLTKQQTLQQASTSVLAQANQLPSA	25	2653.4	Q6I809	252	276	yes	yes	3	0.11314	30.767			By matching			1	0	0	113280	882	1010	3715
LTKQQTLQQASTSVLAQA	18	1915.04	Q6I809	253	270	yes	yes	2;3	1.21e-12	107.63	By MS/MS	By MS/MS	By MS/MS	2	2	2	366690	337560	398120	639	709	2380
LTKQQTLQQ	9	1086.6	Q6I809	253	261	yes	yes	2	2.18e-73	227.27	By matching	By matching	By MS/MS	1	1	1	423430	451670	463790	632	702	2336
LTKQQTLQQA	10	1157.64	Q6I809	253	262	yes	yes	2	0.00037979	123.96	By MS/MS	By MS/MS	By MS/MS	1	1	1	2785500	2390900	2934100	633	703	2339
LTKQQTLQQASTS	13	1432.75	Q6I809	253	265	yes	yes	2	1.36e-14	140.31	By MS/MS	By MS/MS	By MS/MS	1	1	1	668220	650630	734670	634	704	2348
LTKQQTLQQASTSV	14	1531.82	Q6I809	253	266	yes	yes	2	4.62e-15	139.77	By MS/MS	By matching	By matching	1	1	1	177400	144250	167540	635	705	2358
LTKQQTLQQASTSVLA	16	1715.94	Q6I809	253	268	yes	yes	2	3.06e-14	130.02	By MS/MS	By MS/MS	By MS/MS	1	1	1	506200	368100	614050	637	707	2372
LTKQQTLQQASTSVLAQ	17	1844	Q6I809	253	269	yes	yes	2	2.49e-09	95.873	By matching	By MS/MS	By matching	1	1	1	112840	148000	125160	638	708	2374
LTKQQTLQQASTSVLAQANQLPSAV	25	2624.41	Q6I809	253	277	yes	yes	3	0.0019168	73.127	By MS/MS	By matching	By MS/MS	1	1	1	172830	231080	348540	643	713	2394
LTKQQTLQQASTSVL	15	1644.9	Q6I809	253	267	yes	yes	2	2.81e-05	102.63		By MS/MS	By MS/MS		1	1	0	1365800	1375000	636	706	2364
LTKQQTLQQASTSVLAQANQLPS	23	2454.31	Q6I809	253	275	yes	yes	3	0.0082778	63.674	By matching		By matching	1		1	101980	0	106390	641	711	2389
TKQQTLQQASTSVLAQA	17	1801.95	Q6I809	254	270	yes	yes	2;3	8.46e-30	141.1	By MS/MS	By MS/MS	By MS/MS	2	2	2	824090	1014800	1406300	1280	1429	5401
TKQQTLQQASTSVLAQAN	18	1916	Q6I809	254	271	yes	yes	2;3	1.1e-36	168.16	By MS/MS	By MS/MS	By MS/MS	2	2	2	614260	754570	913820	1281	1430	5408
TKQQTLQQASTSVLAQANQLPSAV	24	2511.33	Q6I809	254	277	yes	yes	2;3	2.87e-28	104.42	By MS/MS	By MS/MS	By MS/MS	2	2	2	1540600	1894700	2297300	1285	1434	5431
TKQQTLQQASTSVLAQANQLPS	22	2341.22	Q6I809	254	275	yes	yes	2;3	0.00078837	73.809	By matching	By matching	By matching	2	2	1	495230	454460	569980	1283	1432	5420
TKQQTLQQASTSVLAQANQLPSAVL	25	2624.41	Q6I809	254	278	yes	yes	2;3	6.68e-56	131.97	By MS/MS	By MS/MS	By matching	2	2	1	4484000	4408700	614560	1286	1435	5437
TKQQTLQQA	9	1044.56	Q6I809	254	262	yes	yes	2	2.86e-101	227.27	By MS/MS	By MS/MS	By MS/MS	1	1	1	6996200	0	6676200	1273	1422	5340
TKQQTLQQAS	10	1131.59	Q6I809	254	263	yes	yes	2	2.36e-285	189.17	By MS/MS	By matching	By MS/MS	1	1	1	350510	150000	320770	1274	1423	5345
TKQQTLQQASTS	12	1319.67	Q6I809	254	265	yes	yes	2	2.37e-09	174.21	By MS/MS	By MS/MS	By MS/MS	1	1	1	1640200	1895000	1517600	1275	1424	5357
TKQQTLQQASTSV	13	1418.74	Q6I809	254	266	yes	yes	2	3.17e-12	157.09	By MS/MS	By MS/MS	By MS/MS	1	1	1	564420	425390	606930	1276	1425	5366
TKQQTLQQASTSVL	14	1531.82	Q6I809	254	267	yes	yes	2	2.72e-05	124.16	By MS/MS	By MS/MS	By MS/MS	1	1	1	3398600	4693100	5001100	1277	1426	5374
TKQQTLQQASTSVLA	15	1602.86	Q6I809	254	268	yes	yes	2	0.00030932	89.484	By MS/MS	By MS/MS	By MS/MS	1	1	1	1555900	1810200	1998600	1278	1427	5380
TKQQTLQQASTSVLAQ	16	1730.92	Q6I809	254	269	yes	yes	2	7.85e-29	142.4	By MS/MS	By MS/MS	By MS/MS	1	1	1	625290	756200	778340	1279	1428	5389
TKQQTLQQASTSVLAQANQLPSA	23	2412.26	Q6I809	254	276	yes	yes	2;3	7.72e-15	86.357	By matching	By matching	By MS/MS	1	1	1	188070	218270	274740	1284	1433	5424
KQQTLQQASTSVL	13	1430.77	Q6I809	255	267	yes	yes	2	0.0053667	89.46	By matching	By MS/MS		1	1		182750	266950	0	545	614	2062
QTLQQASTSVLAQA	14	1444.75	Q6I809	257	270	yes	yes	2	0.0038182	76.311	By matching	By matching	By matching	1	1	1	155830	129900	203190	933	1062	3908
QTLQQASTSVLAQANQLPSAV	21	2154.13	Q6I809	257	277	yes	yes	2	8.24e-20	106.35	By MS/MS	By matching	By MS/MS	1	1	1	127130	133850	188700	937	1066	3916
QTLQQASTSVLAQANQLPSAVL	22	2267.21	Q6I809	257	278	yes	yes	2	7.22e-22	111.99	By MS/MS	By MS/MS		1	1		423510	309970	0	938	1067	3919
QTLQQASTSVLAQANQLPS	19	1984.02	Q6I809	257	275	yes	yes	2	3.7e-14	85.087			By matching			1	0	0	47812	935	1064	3912
TLQQASTSVLAQANQLPSAV	20	2026.07	Q6I809	258	277	yes	yes	2;3	3.71e-09	80.382	By MS/MS	By matching	By MS/MS	2	2	1	292490	307060	142980	1293	1442	5465
TLQQASTSVLAQANQLPS	18	1855.96	Q6I809	258	275	yes	yes	2;3	3.22e-08	82.609	By matching	By matching	By matching	1	1	2	87037	68518	181450	1291	1440	5460
TLQQASTSVLAQA	13	1316.69	Q6I809	258	270	yes	yes	2	3.35e-15	143.76	By MS/MS	By MS/MS	By MS/MS	1	1	1	895950	691190	643670	1289	1438	5452
TLQQASTSVLAQAN	14	1430.74	Q6I809	258	271	yes	yes	2	0.0015339	88.311	By matching	By matching	By matching	1	1	1	253620	268930	269410	1290	1439	5454
TLQQASTSVLAQANQLPSAVL	21	2139.15	Q6I809	258	278	yes	yes	2;3	7.64e-22	91.774	By matching	By MS/MS		1	2		440280	709360	0	1294	1443	5476
TLQQASTSVL	10	1046.56	Q6I809	258	267	yes	yes	2	0.0060226	106.4			By MS/MS			1	0	0	309290	1287	1436	5444
QQASTSVLAQA	11	1102.56	Q6I809	260	270	yes	yes	2	0.0075363	102.95	By matching	By MS/MS	By matching	1	1	1	277080	297660	313690	899	1027	3798
QQASTSVLAQANQLPS	16	1641.83	Q6I809	260	275	yes	yes	2	1.38e-06	103.88	By matching	By matching	By matching	1	1	1	139210	128630	187570	901	1029	3802
QQASTSVLAQANQLPSAV	18	1811.94	Q6I809	260	277	yes	yes	2	1.05e-11	105.9	By MS/MS	By MS/MS	By MS/MS	1	1	1	291110	276690	305110	903	1031	3808
QQASTSVLAQANQLPSAVL	19	1925.02	Q6I809	260	278	yes	yes	2	2.58e-05	72.772	By matching	By MS/MS	By MS/MS	1	1	1	532410	538250	671610	904	1032	3817
QQASTSVLAQANQLPSA	17	1712.87	Q6I809	260	276	yes	yes	2	0.00022687	75.564	By matching	By matching		1	1		35541	46442	0	902	1030	3806
QASTSVLAQANQLPSAVL	18	1796.96	Q6I809	261	278	yes	yes	2;3	0.0021828	68.525	By MS/MS	By MS/MS	By MS/MS	1	2	1	663140	572850	644210	861	989	3617
QASTSVLAQAN	11	1088.55	Q6I809	261	271	yes	yes	2	0.0075363	100.69	By matching	By matching	By matching	1	1	1	74545	49555	44272	859	987	3607
QASTSVLAQANQLPSAV	17	1683.88	Q6I809	261	277	yes	yes	2	0.00028161	74.732	By MS/MS	By matching	By MS/MS	1	1	1	268320	251970	385270	860	988	3610
ASTSVLAQANQLPSAVL	17	1668.9	Q6I809	262	278	yes	yes	2	0.013804	51.76	By matching	By matching	By matching	1	1	1	75737	89867	81931	127	145	546
ASTSVLAQANQLPSAV	16	1555.82	Q6I809	262	277	yes	yes	2	0.022288	55.755	By matching		By matching	1		1	41906	0	52570	126	144	545
STSVLAQANQLP	12	1227.65	Q6I809	263	274	yes	yes	2	0.00055927	92.943	By matching	By matching	By matching	1	1	1	154350	139710	179850	1167	1315	4913
STSVLAQANQLPS	13	1314.68	Q6I809	263	275	yes	yes	2	1.09e-13	139.74	By MS/MS	By MS/MS	By MS/MS	1	1	1	548600	626250	757780	1168	1316	4918
STSVLAQANQLPSA	14	1385.72	Q6I809	263	276	yes	yes	2	0.002557	115.34	By MS/MS	By MS/MS	By MS/MS	1	1	1	330800	298400	254950	1169	1317	4927
STSVLAQANQLPSAV	15	1484.78	Q6I809	263	277	yes	yes	2	0.00014948	106.82	By matching	By matching	By MS/MS	1	1	1	2142300	2309900	2619500	1170	1318	4932
STSVLAQANQLPSAVL	16	1597.87	Q6I809	263	278	yes	yes	2	6.36e-28	137.39	By matching	By MS/MS		1	1		3540900	3802100	0	1171	1319	4935
TSVLAQANQLPSAVL	15	1510.84	Q6I809	264	278	yes	yes	2	4.8e-05	98.676	By MS/MS	By matching		1	1		325140	344040	0	1322	1472	5571
SVLAQANQLPSAV	13	1296.7	Q6I809	265	277	yes	yes	2	0.02879	67.234	By matching	By matching	By matching	1	1	1	124270	83965	90471	1172	1320	4940
SVLAQANQLPSAVL	14	1409.79	Q6I809	265	278	yes	yes	2	5.52e-08	126.09		By MS/MS	By MS/MS		1	1	0	194460	248370	1173	1321	4941
VLAQANQLPS	10	1039.57	Q6I809	266	275	yes	yes	2	0.0040223	88.134	By matching	By matching	By matching	1	1	1	113170	176490	122450	1375	1526	5732
VLAQANQLPSA	11	1110.6	Q6I809	266	276	yes	yes	2	0.021856	80.916	By matching	By matching	By MS/MS	1	1	1	155890	158330	150150	1376	1527	5735
VLAQANQLPSAV	12	1209.67	Q6I809	266	277	yes	yes	2	0.00060692	116.84	By matching	By matching	By MS/MS	1	1	1	914390	774040	846660	1377	1528	5738
VLAQANQLPSAVL	13	1322.76	Q6I809	266	278	yes	yes	2	0.0027101	98.407	By MS/MS	By matching	By matching	1	1	1	860550	832650	937530	1378	1529	5740
LAQANQLPSAV	11	1110.6	Q6I809	267	277	yes	yes	2	0.11433	60.691	By matching	By matching	By matching	1	1	1	480680	380280	475520	558	627	2098
LAQANQLPSAVL	12	1223.69	Q6I809	267	278	yes	yes	2	0.016885	80.245	By matching	By matching	By MS/MS	1	1	1	324930	275260	402760	559	628	2099
AQANQLPSAVL	11	1110.6	Q6I809	268	278	yes	yes	2	0.0061308	99.752	By matching	By matching	By matching	1	1	1	4844900	4556500	5047400	98	115	460
AQANQLPSAV	10	997.519	Q6I809	268	277	yes	yes	2	0.0059193	103.88		By MS/MS	By MS/MS		1	1	0	4522500	4528100	97	114	455
QANQLPSAVL	10	1039.57	Q6I809	269	278	yes	yes	2	0.0089248	90.15	By matching	By matching	By matching	1	1	1	373400	374950	408720	857	985	3602
