# Supplementary material for: Subtilase SBT5.2 inactivates flagellin immunogenicity in the plant apoplast
Source: Nat Commun. 2024 Nov 30;15:10431. doi: 10.1038/s41467-024-54790-1 (PMC11608315; doi:10.1038/s41467-024-54790-1)
Supplement: Supplementary file 10 — Source Data [file 41467_2024_54790_MOESM10_ESM.xlsx]

## Sheet: 1b
Time [s]		0	60	120	180	240	300	360	420	480	540	600	660	720	780	840	900	960	1020	1080	1140	1200	1260	1320	1380	1440	1500	1560	1620	1680	1740	1800	1860	1920	1980	2040	2100	2160	2220	2280	2340	2400	2460	2520	2580	2640	2700	2760	2820
polymer	1	913	253	188	228	198	133	168	183	133	163	163	183	158	153	178	243	253	208	218	203	208	208	203	173	248	173	248	273	238	188	148	208	298	238	223	298	338	228	333	378	283	278	233	263	238	268	293	308
	2	1678	1148	1288	1458	1438	1348	1378	1293	1433	1333	1453	1183	1138	1003	1058	1033	848	793	573	633	573	378	408	353	368	363	323	403	423	393	433	473	503	483	603	533	468	463	463	413	493	408	498	503	533	423	453	498
	3	1118	633	578	463	653	658	513	473	698	518	643	833	633	538	683	793	723	738	798	738	803	868	883	743	883	913	963	873	898	973	1028	878	928	1093	1033	1073	1308	1023	1038	988	1008	1173	1273	1073	1148	1198	1168	1273
	4	4004	2984	2688	2068	2123	2378	2038	2068	2028	2078	2028	1823	2033	1833	1923	1873	1843	2238	2103	1983	2003	1973	1828	1543	1888	1803	2138	2003	1633	1933	2013	1783	1873	1968	1863	1813	1873	1838	1823	1773	2078	1758	1808	1948	1798	1823	2243	2033
	5	763	248	193	138	123	163	178	208	163	138	153	148	198	173	238	133	128	188	223	153	173	268	173	188	158	183	168	238	103	188	233	333	223	258	273	238	208	238	288	253	248	278	278	288	263	218	258	258
	6	853	278	158	128	88	123	78	103	73	168	118	138	103	148	253	148	238	213	193	183	163	218	178	218	183	168	193	238	273	303	283	338	353	298	198	213	333	368	328	513	328	318	328	293	368	358	403	398
monomer	1	2158	1388	1238	1023	1228	2673	5750	9029	13286	15602	17446	19457	21082	19908	21478	22733	22953	23601	23676	24072	24414	24113	23279	23405	21624	21087	20114	18599	18033	16815	15391	14208	12765	11503	10787	9695	8498	7347	7052	5640	4670	4144	3609	2938	2763	2353	2063	2003
	2	883	478	463	308	318	573	1198	2008	2343	2858	3459	3734	3854	3969	4439	4830	5100	4915	5275	5485	5245	5480	5445	5575	5640	5600	5140	5000	4960	4755	4029	3874	3654	3669	3429	3114	2643	2583	2473	2283	1943	1793	1658	1593	1268	1183	1258	1183
	3	4034	3454	3069	2713	2558	2448	2393	2448	2743	2858	3329	3294	4104	4504	4780	4855	5570	5936	6036	6261	6071	6251	6136	6116	6176	5921	6081	6176	6021	6306	6026	5700	5500	5640	5475	5065	5155	4544	4454	4354	4619	4319	4124	3664	3554	3554	3279	3234
	4	5540	3759	3034	2653	2078	2083	1683	1968	2133	2668	2944	3539	4634	4755	5545	6221	6206	5750	5140	5400	5275	4720	4559	3959	3694	3284	2383	1828	1958	1758	1608	1543	1448	1378	1328	1218	1178	1173	1153	1083	1148	943	1063	1163	1153	1043	1113	1038
	5	1148	518	388	373	653	948	1668	2538	3644	4479	5530	6271	7337	7732	7682	8654	8629	8368	9044	8774	9310	8709	8834	8558	7848	7617	7162	7152	6441	6006	5725	5400	4970	4785	4419	4014	3864	3394	3294	2908	2323	2068	2138	1778	1753	1438	1458	1323
	6	1173	583	438	518	503	898	1593	2823	3584	5235	6711	7352	8528	9710	9685	9575	10556	11403	10511	10141	9980	9695	9279	8789	8473	7732	7152	6666	6426	5815	5400	5020	4710	4574	3769	3469	3259	2933	2708	2448	2128	2088	1908	1583	1613	1718	1618	1623
[truncated: 13 more columns]

## Sheet: 1c
	WT + flagellin												fls2 + flagellin
Time[min]	A1	A2	A3	A4	A5	A6	C1	C2	C3	C4	C5	C6	B7	B8	B9	B10	B11	B12	D7	D8	D9	D10	D11	D12
0	200	833	237	285	633	386	154	423	1070	741	417	680	2413	293	364	591	768	226	124	187	188	1097	367	444
2	122	987	170	278	796	493	139	507	1345	940	436	607	3112	158	121	446	648	113	108	149	188	1408	345	507
4	109	984	395	438	819	491	120	480	1583	1033	993	590	3197	137	87	410	718	98	92	153	173	1601	406	637
6	150	936	967	1010	905	567	139	429	1943	1190	1908	1273	3051	98	77	409	803	77	80	143	153	1648	456	671
8	348	1133	2708	2213	1931	771	296	628	3995	2780	2775	6734	3029	159	107	436	993	76	96	127	162	1722	702	1054
10	1995	1866	7529	4777	3888	2027	770	1384	9308	6845	4335	21108	2934	144	125	474	1215	108	130	214	206	2058	890	617
12	6497	4133	15410	9726	6811	6601	1678	3661	16240	13808	6707	38843	2986	184	156	503	1224	72	82	157	172	1673	569	498
14	13252	7174	24871	16413	10404	12976	3618	7572	23791	21093	10028	56918	2907	214	86	420	849	89	106	215	192	1582	594	588
16	18783	10174	32889	23096	14030	19229	5731	12126	30344	27811	13667	70480	2957	201	87	426	874	99	123	380	223	1637	590	607
18	23099	12378	37366	27626	16911	23986	7724	16220	35748	33439	17504	78880	3004	231	82	511	773	101	144	483	258	1562	611	612
20	25679	13772	38894	30593	19266	27513	9192	19645	39596	36452	20160	82256	3022	211	93	508	943	105	157	600	262	1596	732	725
22	26336	14266	38372	31287	18910	29023	10096	21531	42371	38720	22233	81321	3012	203	72	547	918	118	165	615	270	1752	1379	851
24	25155	14351	34458	29892	19711	29343	10563	21234	43238	37491	22651	75232	3016	189	137	621	1860	127	171	528	241	1416	523	520
26	23570	13447	29567	27076	19341	28583	10113	19055	42109	35974	21550	66129	3065	157	52	495	719	98	165	427	246	1425	505	527
28	20026	12735	24252	22956	18362	26984	9872	16732	39706	32945	19413	56971	3031	153	48	492	678	75	177	260	247	1320	496	470
30	16787	11734	19098	19006	16582	24995	8933	14322	36333	30072	17589	47516	3095	178	65	564	657	98	148	222	245	1456	473	443
32	13937	10794	15186	15280	15057	22184	7949	11721	32069	26242	14649	39243	3119	201	76	544	750	111	146	275	260	1369	483	525
34	11671	9700	13051	13033	12607	19078	7058	9883	28174	22834	12582	34128	3141	221	54	566	703	108	141	256	265	1516	1018	682
36	9778	9192	11124	11430	11496	16825	6249	8545	25786	20584	11286	30686	3206	240	75	595	1185	134	161	239	283	1327	368	455
38	8871	8646	9678	10181	10811	15540	5555	7631	23944	19042	10083	29001	3313	255	53	534	502	94	161	198	309	1470	403	461
40	7736	8035	8886	9280	10529	14651	4944	6815	21674	17409	9433	26416	3289	265	38	542	435	106	138	216	249	1304	368	469
42	7039	7498	8203	8594	10060	13614	4602	6025	20122	15844	8778	25482	3483	285	63	584	473	88	105	277	270	1396	411	520
44	6730	7388	7604	7834	9554	12380	4209	5500	19583	14924	8335	25567	3333	340	44	570	543	88	118	246	310	1364	426	479
46	6209	6891	7748	7331	9251	11657	3825	5283	18594	14001	7938	25462	3532	291	39	604	512	91	160	296	282	1495	681	590
48	6332	6921	7311	7273	9050	10773	3789	5298	17826	13582	7896	25533	3709	345	56	649	791	96	133	286	343	1500	373	503
50	6144	6828	7398	6769	9131	10366	3675	5065	17418	13107	7660	25181	3619	379	66	576	397	79	150	240	295	1482	378	508
52	6274	6826	7412	6911	8991	9990	3636	5078	17078	13108	7678	25927	3534	356	59	669	402	103	145	257	308	1556	406	518
54	6539	6862	7384	6975	9123	9667	3562	4808	16307	12537	7800	26890	3453	409	56	585	379	73	146	267	288	1522	379	537
56	6394	6786	7600	7167	9255	9383	3629	4795	16408	12562	7613	28332	3605	412	38	600	370	109	162	308	366	1571	425	597
58	6187	6777	7661	7167	9412	9200	3553	4802	16555	12516	7500	28932	3721	396	49	667	451	126	167	271	363	1626	673	684
60	6469	6782	7712	7219	9548	8922	3707	4799	16437	12533	7270	29885	3846	450	55	670	505	107	193	371	397	1825	616	619
62	6423	6898	7676	7120	9891	8798	3579	4689	17066	12388	7505	30750	3897	498	66	709	416	132	196	303	400	1671	388	671
64	6643	6717	8011	7174	9943	8795	3578	4747	16714	12367	7703	31172	3799	453	59	735	315	114	166	355	445	1779	415	678
66	6619	7196	7989	7214	9925	8425	3588	4820	17136	12493	7610	31418	4049	577	72	682	293	145	191	368	434	1755	472	669
68	6716	7355	8300	7307	10053	8527	3482	4553	17034	12253	7560	31845	4155	561	73	736	302	130	210	373	440	1862	492	723
70	6879	7482	8245	7273	10281	8497	3709	4755	17473	12160	7623	32290	4092	602	63	774	369	137	233	389	456	1947	556	722
72	7063	7721	8503	7367	10196	8582	3855	4565	17759	12382	7790	33055	4268	538	82	759	313	139	244	409	456	2118	892	794
74	7304	8180	8776	7541	10169	8699	3877	4665	17883	12529	7823	33827	4337	590	89	852	686	160	243	396	535	2008	518	778
76	7397	8472	8906	7655	10250	8689	3904	4723	17909	12866	7841	34107	4412	685	77	784	253	125	239	432	488	2040	547	772
78	7416	8931	8794	8043	10272	9058	4103	4726	18044	13042	7882	34258	4503	658	100	785	265	177	230	486	547	2115	660	832
80	7428	9025	9144	7906	10002	8863	3793	4660	18490	13157	7721	34429	4570	677	73	867	251	159	240	526	607	2224	627	786
82	7836	9463	9507	8346	10294	9041	3737	4786	18402	13628	7838	34650	4761	736	78	860	277	177	290	514	591	2204	701	913
84	8158	9677	9622	8458	10687	9186	3772	4949	18592	13912	8176	35315	4637	719	72	907	278	196	258	525	677	2619	850	939
86	8181	9961	9720	8220	10653	9414	3940	4897	19170	14082	8019	35337	5012	677	94	944	450	198	292	602	617	2415	663	883
88	8221	10803	10150	8738	10724	9561	4085	4527	19104	14293	8050	35691	5151	754	90	913	288	208	296	652	712	2491	667	940
90	8383	11171	10244	8953	10872	9874	4295	4695	18899	14485	8088	35339	5099	804	86	957	279	224	338	693	789	2518	725	1035
92	8850	11755	10547	9043	11186	9871	4409	4743	19518	14906	8058	36023	5457	823	108	951	268	224	350	677	792	2600	761	999
94	9376	12303	10864	9581	10961	10643	4521	4690	19203	14961	8208	35894	5510	855	117	1018	278	202	328	726	825	2690	794	1080
96	9618	12641	11222	9816	11454	10729	4675	4746	19314	15272	8283	36338	5532	887	102	1092	284	243	347	737	694	2676	882	1176
98	9828	12977	11670	10201	11910	11213	4725	4831	19830	15702	8236	36931	5926	900	112	1064	356	281	359	789	860	2756	763	1094
100	10295	13635	12090	10097	12248	11606	4872	4786	20065	15935	8197	36220	5923	904	145	1109	261	263	379	787	896	2705	819	1103
102	10243	14250	12206	10413	12070	11747	4825	4760	20136	16041	8500	35538	6131	970	109	1142	280	245	424	877	942	2675	849	1230
104	10742	14849	12713	10511	12555	11973	5038	4365	20407	16108	8398	34964	6107	929	129	1167	280	327	431	860	955	2456	823	1151
106	11101	15348	12954	10654	12565	12570	5097	3957	20641	16576	8451	34476	6310	914	133	1263	271	317	421	916	965	2500	827	1236
108	11559	15697	13661	11194	12583	12712	5046	4136	21048	16873	8613	32178	6171	946	129	1231	280	347	430	944	1009	2530	800	1359
110	11899	16392	13914	11642	12573	13230	5189	4196	21538	17153	8636	33132	6325	959	121	1349	327	346	453	969	949	2668	764	1282
112	12360	17006	14932	12032	12605	13550	5227	4335	21535	17349	8795	34388	6521	921	129	1325	301	358	429	915	987	2527	736	1315
114	12796	17333	15149	12208	12363	14040	5397	4407	21726	17714	8906	35944	6545	956	135	1355	293	363	410	932	976	2630	780	1344
116	12913	18222	15683	12290	12560	14599	5463	4538	21778	18032	9026	36699	6329	966	118	1324	282	343	420	926	987	2565	672	1325
118	13496	18621	16420	12314	12535	14673	5672	4697	22088	18711	9173	37592	6569	821	107	1323	299	366	403	923	986	2561	687	1188
120	13608	18806	16719	12825	12522	14977	5729	4796	22839	18709	8996	38221	6565	879	122	1344	317	365	339	884	1006	2498	621	1252

## Sheet: 1e
Time [s]	0	60.1	120.1	180	240.1	300.1	360.1	420.1	480	540.1	600.1	660.1	720.1	780.1	840.1	900.1	960.1	1020.1	1080.1	1140.1	1200.1	1260.1	1320.1	1380.1	1440	1500.1	1560.1	1620.1	1680.1	1740.1	1800.1	1860.1	1920.1	1980.1	2040.1	2100.1	2160.1	2220.1	2280.1	2340.1	2400.1	2460.1	2520.1	2580.1	2640.1	2700.1
A1	921	96	41	51	31	31	36	71	96	71	71	106	61	91	121	101	206	171	131	196	216	261	191	276	246	281	256	196	186	206	261	256	181	146	156	86	56	66	51	56	76	36	76	21	41	41
A2	716	106	101	81	56	71	66	121	126	321	191	306	331	371	466	446	606	616	606	726	606	826	701	641	656	831	786	766	761	606	616	586	481	466	326	176	201	176	136	121	76	61	86	56	101	26
A3	841	236	71	41	31	66	26	71	46	51	56	31	86	111	61	76	126	111	101	106	91	66	66	46	46	61	81	61	56	51	101	31	16	26	41	51	56	56	56	46	21	36	16	-3	11	11
A4	946	81	51	31	6	66	61	106	66	166	156	276	246	236	371	366	446	376	416	516	386	426	366	401	461	396	251	391	331	346	326	256	306	126	131	116	86	96	61	36	21	16	31	11	6	16
A5	816	96	51	21	46	31	66	81	101	71	106	136	191	226	221	336	286	331	251	246	261	251	261	191	266	261	241	261	306	276	276	246	221	166	131	111	81	91	71	71	16	26	11	16	41	41
A6	766	61	131	21	61	111	146	176	276	311	276	386	451	401	426	516	566	626	571	681	741	681	736	591	721	676	571	586	506	551	596	601	541	461	416	321	411	191	196	166	136	116	61	56	81	41
A7	836	106	26	6	41	41	21	31	36	11	1	26	11	31	36	-8	31	21	41	31	6	56	41	6	1	31	16	6	21	31	-3	6	11	-3	1	6	26	21	36	-8	6	21	1	16	11	36
A8	681	81	81	51	31	-3	6	16	16	36	6	36	41	76	56	106	131	91	76	96	71	121	96	46	71	16	46	16	1	21	6	16	1	6	21	-13	11	1	-3	-3	1	21	26	-3	6	26
A9	566	146	76	11	46	-3	6	11	11	41	11	16	51	31	31	66	21	46	41	41	1	26	61	26	6	1	21	6	6	41	21	11	16	31	-3	1	16	31	-8	6	16	-3	11	1	-3	36
A10	711	91	31	46	21	-3	31	26	1	16	26	21	1	56	76	121	76	61	36	51	46	71	36	26	11	31	21	26	36	-18	6	11	6	41	26	11	11	21	11	1	16	-3	6	21	-8	11
A11	731	101	51	31	51	6	51	-3	16	-18	6	26	26	11	21	31	76	66	26	36	-8	26	36	31	11	6	31	11	1	21	-8	11	1	41	1	11	-3	-8	36	1	11	11	6	16	11	21
A12	711	96	71	46	26	51	31	-3	11	26	51	36	86	66	96	111	181	186	176	111	121	91	101	76	91	31	21	36	21	21	1	26	6	11	16	41	26	-8	16	6	-23	26	-8	-3	6	6
B1	461	96	16	11	31	31	31	-13	21	16	1	26	26	21	16	21	16	26	1	-8	26	-3	11	21	-3	21	11	6	1	1	-8	-3	36	6	16	-3	-3	1	1	11	26	16	-13	11	11	-8
B2	526	106	71	16	26	6	6	41	11	-13	36	6	1	31	-3	6	-13	36	6	36	-3	31	41	6	26	1	6	6	26	46	26	1	11	6	36	21	21	1	16	21	1	26	1	6	-8	1
B3	526	116	56	36	31	41	16	-3	31	6	16	-3	-3	91	11	21	1	41	1	11	11	21	1	-8	1	11	1	-3	21	6	46	1	36	6	-8	11	16	1	21	26	21	11	21	1	-18	31
B4	401	106	51	1	66	21	-8	6	26	31	46	31	11	51	51	16	16	66	56	26	31	46	61	36	46	51	41	41	26	1	1	-3	11	1	1	11	-8	6	31	6	1	-8	31	11	16	26
B5	446	96	56	71	21	1	36	1	31	11	11	6	61	26	41	-3	26	6	11	36	36	141	46	6	-3	1	-3	16	16	16	21	1	21	16	-13	11	21	-3	-13	11	16	-8	16	1	51	-8
B6	401	146	61	76	36	1	21	6	36	1	1	51	41	21	6	1	21	31	11	11	11	21	21	36	21	1	41	26	1	6	26	36	6	21	31	31	11	-3	1	11	-3	41	-3	1	-3	6
mean 0'	834.333	112.667	74.3333	41	38.5	62.6667	66.8333	104.333	118.5	165.167	142.667	206.833	227.667	239.333	277.667	306.833	372.667	371.833	346	411.833	383.5	418.5	386.833	357.667	399.333	417.667	364.333	376.833	357.667	339.333	362.667	329.333	291	231.833	200.167	143.5	148.5	112.667	95.1667	82.6667	57.6667	48.5	46.8333	26.1667	46.8333	29.3333
SD 0'	36.0709	25.4842	14.2984	9.30949	8.24116	12.1564	17.2442	16.516	33.5099	50.4384	33.805	55.624	60.5759	52.3238	68.5282	73.7385	80.2773	88.3687	89.1441	107.954	100.985	117.209	112.275	94.5486	106.346	116.688	106.549	106.657	101.412	85.8066	82.9223	90.6244	79.8853	75.8553	57.5241	39.2588	56.932	23.2976	23.8543	20.6425	19.3506	14.8183	13.0011	9.98471	15.4065	5.57773
mean 30'	706	103.5	56	31.8333	36	14.8333	24.3333	13	15.1667	18.6667	16.8333	26.8333	36	45.1667	52.6667	71.1667	86	78.5	66	61	39.5	65.1667	61.8333	35.1667	31.8333	19.3333	26	16.8333	14.3333	19.5	3.83333	13.5	6.83333	21.1667	10.3333	9.5	14.5	9.66667	14.6667	0.5	4.5	12.1667	7	8	3.83333	22.6667
SD 30'	35.4965	9.19692	9.66092	7.89691	4.83046	10.0413	7.03167	5.82523	4.72875	8.68588	7.68295	3.27024	12.5167	10.1174	11.8087	20.9689	24.8328	23.4787	23.0579	13.8444	20.443	15.2434	12.2077	9.69679	15.8333	5.57773	4.47214	4.90181	5.72519	8.18026	4.07772	2.81366	2.3863	7.74776	4.97773	7.27438	4.46281	6.8589	7.64054	2.20227	5.99305	5.19241	4.6188	4.42719	3.15612	5.1099
mean 60'	460.167	111	51.8333	35.1667	35.1667	16.8333	17	6.33333	26	8.66667	18.5	19.5	22.8333	40.1667	20.3333	10.3333	11.1667	34.3333	14.3333	18.6667	18.6667	42.8333	30.1667	16.1667	14.6667	14.3333	16.1667	15.3333	15.1667	12.6667	18.6667	5.5	20.1667	9.33333	10.5	13.6667	9.66667	0.5	9.5	14.3333	10.3333	13	8.83333	5.16667	8.16667	8
SD 60'	23.0006	7.63763	7.68295	13.0011	6.50854	6.88194	6.63325	7.50851	3.65148	6.03692	7.6103	8.24116	10.1338	11.1368	8.60878	4.25572	5.91843	8.02773	8.53099	7.03167	6.03692	20.6888	9.34672	7.30487	8.08565	8.02773	8.08462	6.54047	4.72875	7.03167	7.92324	6.15224	5.38774	3.07318	8.33767	4.66667	5.07061	1.36015	6.55108	3.07318	4.97773	7.84857	6.75483	2.00693	9.95797	6.87508

## Sheet: 2a
See Supplementary Data 1

## Sheet: 2d
Time [s]		0	60	120	180	240	300	360	420	480	540	600	660	720	780	840	900	960	1020	1080	1140	1200
A1	w+QP1	665	654	652	658	658	655	658	665	655	653	657	659	664	654	647	654	654	656	650	646	668
A2		657	660	656	645	658	660	657	654	641	655	655	644	636	658	658	648	637	652	657	656	645
A3		663	666	661	668	654	653	656	653	654	660	660	653	652	663	646	657	653	654	651	654	649
A7	w+QP2	590	588	585	583	587	580	591	582	568	579	573	566	575	576	575	576	573	571	567	575	580
A8		628	607	592	597	588	585	587	588	597	586	590	594	594	605	597	593	589	595	597	588	599
A9		618	625	622	597	598	602	592	588	604	601	606	613	607	611	602	600	607	599	605	594	600
A10	w+QP3	598	589	594	597	593	602	576	594	579	581	585	591	582	599	575	579	590	580	592	575	582
A11		579	578	569	579	574	582	581	580	586	570	570	577	567	561	577	576	567	571	575	573	586
A12		585	571	579	573	575	568	571	572	563	572	554	580	566	562	562	555	563	557	576	574	566
B1	w+QP4	962	895	865	845	828	822	799	802	793	774	763	774	766	777	772	754	769	753	764	751	762
B2		970	916	872	844	829	820	822	805	790	800	788	780	784	789	765	775	764	782	760	758	759
B3		1002	919	894	859	845	835	835	802	806	798	795	790	798	786	783	776	788	798	779	784	774
B4	w+QP5	566	562	556	562	558	556	560	553	554	557	562	556	547	546	562	561	564	565	571	558	556
B5		769	754	762	763	757	768	767	753	773	777	761	770	763	765	766	772	783	751	770	781	763
B6		547	553	560	550	552	558	545	558	548	548	541	549	569	541	540	554	555	550	559	559	550
C4	afQP1	857	1013	1161	1294	1452	1591	1713	1851	1945	2085	2186	2274	2378	2481	2575	2686	2756	2822	2897	2986	3077
C5		876	1037	1200	1364	1512	1654	1813	1926	2052	2159	2305	2390	2489	2600	2698	2805	2904	2992	3051	3156	3239
C6		881	1045	1213	1377	1517	1658	1809	1939	2044	2162	2293	2407	2543	2608	2706	2813	2907	2991	3109	3163	3211
C10	afQP2	1097	1415	1738	1958	2185	2346	2534	2637	2739	2834	2904	2980	3060	3088	3156	3197	3231	3242	3256	3301	3326
C11		1205	1601	1919	2219	2417	2639	2796	2935	2997	3110	3219	3251	3300	3357	3374	3400	3453	3479	3492	3528	3554
C12		1275	1691	2082	2373	2638	2852	3024	3187	3298	3359	3466	3548	3599	3681	3721	3729	3754	3787	3787	3822	3871
D1	afQP3	662	672	695	722	731	753	790	799	809	833	851	870	884	903	922	940	951	975	996	1014	1026
D2		693	711	746	758	803	821	836	861	891	924	922	976	978	1017	1035	1054	1087	1097	1135	1138	1176
D3		676	692	732	763	790	827	839	864	889	913	947	968	998	1030	1044	1067	1071	1120	1136	1145	1191
D4	afQP4	921	956	1010	1042	1080	1105	1125	1145	1168	1175	1198	1207	1198	1227	1239	1248	1249	1254	1253	1268	1258
D5		933	981	1041	1105	1123	1146	1181	1207	1242	1216	1274	1278	1282	1286	1300	1307	1329	1299	1328	1326	1328
D6		940	984	1054	1100	1142	1178	1202	1226	1249	1281	1289	1287	1294	1343	1309	1339	1323	1349	1343	1351	1344
D7	afQP5	680	741	806	874	920	996	1027	1080	1127	1164	1192	1236	1276	1304	1326	1347	1388	1413	1430	1443	1467
D8		661	753	837	889	963	1010	1073	1123	1173	1211	1252	1268	1329	1331	1364	1390	1428	1451	1460	1486	1472
D9		689	766	841	915	972	1047	1081	1139	1171	1230	1259	1286	1332	1380	1381	1426	1455	1485	1480	1501	1502
A1	w+QP1	0	-11	-13	-7	-7	-10	-7	0	-10	-12	-8	-6	-1	-11	-18	-11	-11	-9	-15	-19	3
A2		0	3	-1	-12	1	3	0	-3	-16	-2	-2	-13	-21	1	1	-9	-20	-5	0	-1	-12
A3		0	3	-2	5	-9	-10	-7	-10	-9	-3	-3	-10	-11	0	-17	-6	-10	-9	-12	-9	-14
A7	w+QP2	0	-2	-5	-7	-3	-10	1	-8	-22	-11	-17	-24	-15	-14	-15	-14	-17	-19	-23	-15	-10
A8		0	-21	-36	-31	-40	-43	-41	-40	-31	-42	-38	-34	-34	-23	-31	-35	-39	-33	-31	-40	-29
A9		0	7	4	-21	-20	-16	-26	-30	-14	-17	-12	-5	-11	-7	-16	-18	-11	-19	-13	-24	-18
A10	w+QP3	0	-9	-4	-1	-5	4	-22	-4	-19	-17	-13	-7	-16	1	-23	-19	-8	-18	-6	-23	-16
A11		0	-1	-10	0	-5	3	2	1	7	-9	-9	-2	-12	-18	-2	-3	-12	-8	-4	-6	7
A12		0	-14	-6	-12	-10	-17	-14	-13	-22	-13	-31	-5	-19	-23	-23	-30	-22	-28	-9	-11	-19
B1	w+QP4	0	-67	-97	-117	-134	-140	-163	-160	-169	-188	-199	-188	-196	-185	-190	-208	-193	-209	-198	-211	-200
B2		0	-54	-98	-126	-141	-150	-148	-165	-180	-170	-182	-190	-186	-181	-205	-195	-206	-188	-210	-212	-211
B3		0	-83	-108	-143	-157	-167	-167	-200	-196	-204	-207	-212	-204	-216	-219	-226	-214	-204	-223	-218	-228
B4	w+QP5	0	-4	-10	-4	-8	-10	-6	-13	-12	-9	-4	-10	-19	-20	-4	-5	-2	-1	5	-8	-10
B5		0	-15	-7	-6	-12	-1	-2	-16	4	8	-8	1	-6	-4	-3	3	14	-18	1	12	-6
B6		0	6	13	3	5	11	-2	11	1	1	-6	2	22	-6	-7	7	8	3	12	12	3
C4	afQP1	0	156	304	437	595	734	856	994	1088	1228	1329	1417	1521	1624	1718	1829	1899	1965	2040	2129	2220
C5		0	161	324	488	636	778	937	1050	1176	1283	1429	1514	1613	1724	1822	1929	2028	2116	2175	2280	2363
C6		0	164	332	496	636	777	928	1058	1163	1281	1412	1526	1662	1727	1825	1932	2026	2110	2228	2282	2330
C10	afQP2	0	318	641	861	1088	1249	1437	1540	1642	1737	1807	1883	1963	1991	2059	2100	2134	2145	2159	2204	2229
C11		0	396	714	1014	1212	1434	1591	1730	1792	1905	2014	2046	2095	2152	2169	2195	2248	2274	2287	2323	2349
C12		0	1609	2000	2291	2556	2770	2942	3105	3216	3277	3384	3466	3517	3599	3639	3647	3672	3705	3705	3740	3789
D1	afQP3	0	10	33	60	69	91	128	137	147	171	189	208	222	241	260	278	289	313	334	352	364
D2		0	18	53	65	110	128	143	168	198	231	229	283	285	324	342	361	394	404	442	445	483
D3		0	16	56	87	114	151	163	188	213	237	271	292	322	354	368	391	395	444	460	469	515
D4	afQP4	0	35	89	121	159	184	204	224	247	254	277	286	277	306	318	327	328	333	332	347	337
D5		0	48	108	172	190	213	248	274	309	283	341	345	349	353	367	374	396	366	395	393	395
D6		0	44	114	160	202	238	262	286	309	341	349	347	354	403	369	399	383	409	403	411	404
D7	afQP5	0	61	126	194	240	316	347	400	447	484	512	556	596	624	646	667	708	733	750	763	787
D8		0	92	176	228	302	349	412	462	512	550	591	607	668	670	703	729	767	790	799	825	811
D9		0	77	152	226	283	358	392	450	482	541	570	597	643	691	692	737	766	796	791	812	813

## Sheet: 3a
		Time [s]	0	60	120	180	240	300	360	420	480	540	600	660	720	780	840	900	960	1020	1080	1140	1200
QP1	EV	G1	1007	1149	1304	1457	1587	1742	1871	2045	2181	2360	2481	2628	2774	2936	3050	3181	3318	3421	3559	3687	3773
		G2	945	1059	1212	1344	1465	1597	1717	1839	1974	2109	2232	2346	2446	2586	2732	2816	2929	3050	3132	3225	3339
		G3	966	1107	1186	1302	1414	1531	1646	1730	1837	1974	2073	2174	2272	2392	2471	2601	2720	2800	2917	3012	3083
	Epi1	G4	927	951	980	1028	1069	1105	1162	1206	1222	1285	1334	1394	1419	1476	1544	1572	1628	1683	1744	1788	1834
		G5	1016	1051	1085	1136	1189	1238	1303	1337	1406	1474	1531	1601	1668	1723	1800	1862	1934	1998	2065	2137	2217
		G6	957	1006	1067	1135	1198	1257	1331	1401	1461	1553	1621	1693	1784	1846	1943	2026	2109	2181	2270	2360	2469
	Cys8	G7	1040	1143	1233	1363	1491	1620	1733	1835	1968	2106	2189	2338	2458	2558	2686	2796	2920	3021	3100	3206	3310
		G8	1067	1130	1211	1287	1382	1458	1543	1643	1743	1847	1899	2010	2083	2173	2276	2368	2494	2552	2669	2745	2795
		G9	1070	1160	1268	1362	1470	1593	1698	1776	1917	2018	2088	2222	2319	2416	2511	2611	2718	2790	2904	3000	3068
	Timp	G10	952	1066	1189	1324	1435	1548	1682	1795	1895	2035	2149	2271	2384	2509	2632	2756	2825	2929	3074	3174	3275
		G11	923	1020	1148	1251	1372	1489	1600	1696	1838	1936	2054	2174	2307	2416	2545	2629	2726	2856	2945	3036	3151
		G12	942	1041	1149	1265	1385	1481	1593	1730	1838	1957	2073	2183	2320	2429	2539	2646	2774	2872	2981	3087	3200
QP2	EV	A1	1338	2409	3566	4639	5597	6429	7146	7749	8242	8750	9138	9483	9782	10097	10285	10494	10697	10834	10947	11121	11156
		A2	1198	2117	2998	3812	4556	5289	5889	6421	6837	7274	7566	7915	8209	8461	8679	8894	9094	9228	9306	9506	9599
		A3	1324	2556	3821	4947	5965	6795	7537	8203	8749	9218	9742	10155	10524	10807	11146	11394	11646	11850	12034	12203	12328
	Epi1	A4	852	976	1119	1220	1366	1469	1583	1704	1797	1895	2019	2089	2215	2317	2394	2471	2573	2648	2739	2825	2898
		A5	837	932	1028	1106	1189	1279	1373	1461	1545	1612	1710	1789	1852	1943	1993	2058	2171	2219	2279	2332	2432
		A6	819	917	1034	1130	1226	1335	1439	1536	1618	1732	1813	1887	2000	2087	2162	2277	2358	2431	2521	2603	2722
	Cys8	A7	1459	2594	3766	4880	5861	6688	7406	8060	8675	9186	9606	10084	10440	10758	11088	11383	11597	11892	12151	12301	12537
		A8	1336	2478	3585	4566	5410	6123	6675	7287	7733	8189	8605	9026	9365	9664	9972	10202	10415	10680	10774	11051	11235
		A9	1365	2517	3646	4747	5657	6448	7122	7719	8224	8715	9179	9626	9934	10307	10606	10875	11160	11380	11617	11784	12011
	Timp	A10	1544	2898	4211	5460	6412	7280	7928	8562	9147	9649	10054	10439	10913	11160	11498	11778	12082	12283	12493	12661	12861
		A11	1602	2913	4253	5398	6383	7083	7853	8415	8926	9382	9794	10237	10514	10775	11098	11338	11565	11700	11971	12137	12357
		A12	1385	2468	3591	4605	5473	6250	6855	7395	7883	8293	8641	9030	9311	9609	9866	10019	10264	10379	10566	10721	10806
QP3	EV	B1	804	939	1094	1238	1367	1513	1636	1778	1885	2038	2159	2284	2403	2494	2637	2727	2828	2942	3054	3119	3207
		B2	796	885	965	1054	1133	1230	1322	1379	1459	1544	1629	1679	1783	1842	1943	1997	2053	2118	2177	2236	2308
		B3	801	982	1192	1380	1560	1764	1933	2091	2295	2455	2627	2765	2942	3073	3214	3361	3500	3649	3739	3885	4046
	Epi1	B4	734	737	767	791	795	827	838	854	883	893	919	943	957	974	994	1019	1045	1033	1066	1080	1086
		B5	731	746	770	791	790	813	821	838	839	880	870	900	920	915	937	931	953	981	983	1011	1018
		B6	707	725	732	763	788	805	820	837	861	869	880	912	920	949	959	976	972	1008	1018	1037	1054
	Cys8	B7	810	862	933	1008	1089	1141	1213	1270	1331	1389	1442	1480	1561	1617	1657	1700	1749	1808	1860	1900	1940
		B8	751	861	989	1109	1220	1309	1442	1537	1656	1760	1847	1972	2047	2149	2246	2314	2428	2518	2596	2656	2783
		B9	766	895	1006	1116	1230	1355	1435	1543	1646	1747	1847	1953	2050	2124	2206	2308	2401	2470	2590	2650	2727
	Timp	B10	784	812	877	918	980	1024	1074	1092	1138	1183	1214	1251	1293	1352	1354	1402	1440	1479	1499	1555	1579
		B11	727	790	847	916	964	1016	1085	1114	1154	1224	1247	1311	1366	1417	1446	1493	1529	1584	1608	1667	1699
		B12	791	851	921	996	1070	1136	1174	1238	1281	1339	1397	1442	1486	1537	1597	1657	1705	1735	1796	1822	1866
QP4	EV	H1	1120	1153	1212	1248	1266	1302	1312	1345	1353	1389	1411	1415	1449	1458	1482	1468	1487	1494	1500	1504	1514
		H2	980	1021	1038	1077	1104	1115	1140	1162	1178	1209	1196	1228	1218	1245	1256	1252	1263	1261	1272	1260	1293
		H3	1105	1134	1151	1190	1196	1223	1248	1273	1305	1311	1321	1342	1338	1378	1364	1378	1375	1383	1387	1399	1394
	Epi1	H4	1061	1036	1018	1020	1030	1021	1031	1019	1025	1029	1029	1028	1027	1022	1021	1023	1023	1031	1024	1023	1023
		H5	1168	1138	1131	1127	1115	1126	1123	1116	1132	1122	1136	1118	1128	1119	1140	1142	1135	1127	1133	1135	1135
		H6	1107	1056	1048	1071	1054	1048	1048	1055	1067	1070	1077	1074	1079	1064	1071	1076	1066	1071	1069	1066	1075
	Cys8	H7	1163	1196	1229	1264	1301	1324	1335	1377	1378	1413	1402	1432	1454	1455	1463	1471	1473	1496	1517	1501	1508
		H8	1206	1199	1211	1211	1226	1248	1264	1269	1282	1291	1304	1298	1304	1316	1320	1326	1335	1349	1353	1356	1361
		H9	1280	1291	1349	1381	1328	1380	1408	1429	1423	1468	1478	1501	1506	1512	1535	1517	1536	1536	1542	1547	1561
	Timp	H10	993	1022	1038	1063	1080	1102	1121	1145	1162	1167	1190	1185	1203	1205	1236	1220	1212	1216	1235	1243	1233
		H11	1036	1050	1080	1091	1111	1141	1157	1179	1200	1188	1207	1229	1255	1246	1257	1252	1271	1281	1289	1285	1302
		H12	1057	1082	1106	1134	1149	1189	1200	1218	1237	1254	1268	1268	1284	1297	1306	1326	1315	1324	1331	1333	1335
QP5	EV	D1	952	1074	1194	1316	1441	1580	1707	1859	1992	2110	2238	2372	2511	2622	2762	2895	3007	3139	3244	3323	3473
		D2	1009	1235	1361	1666	1419	1524	1666	1785	1919	2037	2171	2345	2408	2555	2680	2806	2928	3029	3142	3224	3376
		D3	962	1063	1142	1235	1324	1450	1540	1638	1747	1851	1950	2049	2144	2243	2377	2478	2545	2659	2743	2850	2961
	Epi1	D4	890	900	917	916	925	942	960	966	982	1005	1008	1024	1051	1075	1079	1097	1130	1138	1159	1177	1185
		D5	959	969	982	1008	1027	1036	1038	1059	1087	1094	1112	1141	1163	1195	1209	1218	1254	1261	1316	1319	1352
		D6	863	874	893	910	924	960	968	993	1023	1035	1058	1096	1127	1130	1162	1175	1196	1233	1241	1265	1318
	Cys8	D7	1000	1091	1181	1299	1402	1531	1617	1740	1873	1977	2100	2220	2339	2444	2532	2671	2817	2891	3027	3108	3214
		D8	1016	1082	1131	1204	1273	1340	1398	1486	1530	1614	1708	1743	1828	1928	1990	2069	2135	2218	2308	2375	2453
		D9	987	1062	1161	1250	1333	1421	1505	1604	1717	1809	1919	1993	2096	2197	2305	2410	2496	2600	2698	2788	2865
	Timp	D10	891	988	1067	1184	1277	1397	1498	1599	1701	1819	1939	2057	2182	2285	2391	2531	2636	2726	2853	2943	3046
		D11	885	977	1079	1188	1290	1407	1501	1629	1745	1841	1984	2100	2197	2323	2445	2578	2694	2830	2942	3002	3142
		D12	884	1003	1084	1199	1296	1423	1524	1657	1772	1886	2047	2136	2269	2377	2492	2611	2718	2832	2947	3058	3178

## Sheet: 3b
Time [s]	0	60	120	180	240	300	360	420	480	540	600	660	720	780	840	900	960	1020	1080	1140	1200	1260	1320	1380	1440	1500	1560	1620	1680	1740	1800	1860	1920	1980	2040	2100	2160	2220	2280	2340	2400	2460	2520	2580	2640	2700	2760	2820	2880
C1	445	115	60	45	10	5	15	10	10	-4	0	10	15	5	-19	5	0	-4	15	20	25	20	15	30	10	20	20	20	0	25	-9	10	20	5	0	-9	-4	0	10	15	15	15	5	5	35	-4	0	-14	5
C2	450	165	60	15	35	10	35	0	0	15	0	-4	30	5	10	20	45	20	20	15	-4	20	25	30	15	20	-4	15	20	10	20	0	5	-4	10	25	5	-4	5	-4	20	15	25	-4	20	25	5	15	10
C3	405	130	105	60	-4	15	5	20	5	-4	10	20	15	25	10	25	55	25	15	35	0	55	35	45	35	55	40	25	0	35	25	35	25	20	0	45	5	0	10	30	10	20	5	10	5	5	0	-4	15
C4	445	70	75	55	-9	45	20	25	-4	20	0	-4	0	10	30	5	30	15	25	30	55	45	60	55	60	35	50	55	15	20	5	10	10	5	30	5	15	0	0	5	15	25	-9	30	-4	5	0	-9	15
C5	410	120	65	10	15	10	5	-4	-19	10	30	20	15	0	25	20	5	20	35	35	50	105	10	35	40	60	60	60	40	20	15	20	20	15	0	25	-14	20	10	5	10	5	35	-4	15	15	20	0	15
C6	380	95	75	30	30	25	0	10	5	35	-9	10	-9	0	15	-4	55	20	20	40	55	40	50	35	70	45	90	45	25	5	30	25	25	-4	0	25	-4	0	45	15	0	30	45	0	-9	15	15	5	30
C7	340	60	55	10	40	15	30	5	0	35	40	45	45	85	60	65	95	100	155	165	105	140	125	150	150	260	225	185	255	225	325	255	310	330	345	335	375	385	400	360	305	340	270	235	195	235	220	215	140
C8	460	80	35	15	20	5	45	35	55	25	50	55	45	65	105	45	65	100	75	120	100	120	75	150	95	135	95	135	170	160	115	115	120	145	145	165	145	145	70	190	130	95	100	65	95	45	115	110	70
C9	415	130	50	30	0	20	-4	35	40	0	-14	0	15	35	30	50	25	75	50	100	50	85	40	50	70	90	130	85	50	105	130	100	115	195	300	265	230	225	200	250	225	230	215	250	250	140	225	200	145
C10	385	55	55	20	35	35	-4	45	20	55	50	50	60	60	100	105	25	85	140	145	155	200	135	190	155	175	115	230	185	240	230	220	255	240	250	380	335	450	395	320	430	420	370	365	385	305	315	260	205
C11	725	125	65	40	15	20	15	5	40	65	60	75	100	85	120	135	135	150	140	215	190	215	215	200	260	235	270	285	285	310	475	410	520	395	425	435	430	320	335	245	245	325	275	285	250	250	190	110	165
C12	395	120	40	30	45	40	65	80	110	105	105	95	150	145	105	155	220	265	245	205	230	295	185	180	250	145	260	325	260	255	305	340	350	375	340	425	400	250	315	295	220	255	275	265	230	165	195	165	150
E1	350	120	15	50	15	10	0	-4	30	5	35	35	20	55	55	75	75	95	90	95	125	120	120	80	70	105	115	95	115	95	155	70	115	155	100	110	105	145	115	150	130	230	190	160	130	165	170	110	110
E2	295	55	15	40	0	-4	-19	-4	45	35	35	40	35	25	25	80	45	50	45	90	55	60	85	60	75	50	75	35	40	90	50	15	30	55	10	40	40	20	30	25	0	15	30	-9	10	-4	5	40	10
E3	200	85	50	10	20	15	10	10	15	15	5	20	20	15	10	15	0	0	5	0	10	20	10	45	-4	-9	10	15	30	20	10	15	-14	25	15	20	40	15	20	-14	25	25	30	15	30	35	35	20	15
E4	255	115	25	40	25	-9	-4	5	-4	15	0	0	80	35	80	90	25	65	50	40	90	45	95	105	120	90	65	120	65	110	150	130	70	130	115	75	70	65	25	30	30	15	30	35	25	15	15	0	20
E5	385	90	95	20	0	60	10	0	40	15	-4	0	15	5	5	15	45	60	50	45	45	40	30	25	35	50	45	30	50	45	45	85	110	70	25	25	30	70	30	25	30	5	25	15	10	20	5	10	20
E6	275	125	65	45	30	5	10	30	10	35	15	35	65	55	55	75	125	80	80	115	140	140	135	115	155	80	80	140	185	205	125	75	145	105	75	105	75	15	50	65	70	10	5	-9	10	35	-4	15	30
E7	255	75	45	30	50	10	40	25	45	70	45	60	80	135	120	110	150	140	135	160	230	195	235	210	205	190	195	225	195	215	270	215	240	310	270	250	240	205	260	235	330	190	215	260	230	220	205	155	150
E8	220	50	40	15	15	20	40	25	30	40	35	35	75	65	40	60	60	100	50	80	95	85	85	105	115	135	135	80	150	220	175	150	110	140	130	80	150	200	140	170	210	300	220	240	225	225	180	165	165
E9	290	110	60	15	0	10	-9	20	40	80	0	25	25	15	15	30	40	30	40	50	50	20	75	90	75	75	65	105	100	70	95	110	40	100	45	100	105	110	150	165	195	160	185	205	185	230	160	130	155
E10	400	100	10	30	10	5	-9	35	15	30	35	15	40	20	75	65	95	100	70	145	120	120	175	225	235	215	200	245	220	265	190	250	210	340	235	295	365	255	300	390	300	290	285	330	305	360	285	230	300
E11	310	105	60	20	0	0	10	10	45	15	15	25	85	95	65	90	75	85	80	130	70	105	135	100	155	130	95	95	130	120	105	95	120	105	120	175	195	130	180	140	160	245	110	225	180	175	110	140	175
E12	355	65	55	20	-9	20	10	30	55	20	60	90	105	40	75	85	180	115	140	125	165	155	190	155	195	180	140	235	170	170	170	160	160	270	200	230	200	180	235	325	280	240	230	290	320	230	245	225	215
Time [min]	0	1	2	3	4	5	6	7	8	9	10	11	12	13	14	15	16	17	18	19	20	21	22	23	24	25	26	27	28	29	30	31	32	33	34	35	36	37	38	39	40	41	42	43	44	45	46	47	48
EV+flg22	422.5	115.833	73.3333	35.8333	12.8333	18.3333	13.3333	10.1667	-0.5	12	5.16667	8.66667	11	7.5	11.8333	11.8333	31.6667	16	21.6667	29.1667	30.1667	47.5	32.5	38.3333	38.3333	39.1667	42.6667	36.6667	16.6667	19.1667	14.3333	16.6667	17.5	6.16667	6.66667	19.3333	0.5	2.66667	13.3333	11	11.6667	18.3333	17.6667	6.16667	10.3333	10.1667	6.66667	-1.16667	15
	11.601	13.1286	6.91215	8.50653	7.20841	6.00925	5.27046	4.54911	4.18529	6.10464	5.54026	4.40202	5.56776	3.81881	7.00198	4.65773	9.97218	4.20317	3.07318	3.96162	11.1517	12.829	8.03638	4.01386	9.71825	7.00198	13.2832	7.81736	6.28048	4.36208	5.84047	5.1099	3.3541	3.99514	4.94413	7.66667	4.0886	3.52767	6.54047	4.79583	2.78887	3.5746	8.43274	5.25621	6.66166	4.16667	3.5746	4.2223	3.41565
EPI1+flg22	453.333	95	50	24.1667	25.8333	22.5	24.5	34.1667	44.1667	47.5	48.5	53.3333	69.1667	79.1667	86.6667	92.5	94.1667	129.167	134.167	158.333	138.333	175.833	129.167	153.333	163.333	173.333	182.5	207.5	200.833	215.833	263.333	240	278.333	280	300.833	334.167	319.167	295.833	285.833	276.667	259.167	277.5	250.833	244.167	234.167	190	210	176.667	145.833
	56.6372	13.9044	4.47214	4.54911	7.00198	5.28362	11.2628	11.4322	15.298	14.8183	15.6072	13.0809	19.7238	15.1886	14.004	18.8746	30.5073	29.1381	27.9111	18.6934	26.9155	31.0756	26.7213	22.3109	31.8765	26.1619	31.8525	37.0079	35.3416	29.7046	55.1463	49.9166	62.4055	41.5532	39.0601	42.3953	44.8965	45.5232	52.3357	24.7543	41.1788	45.6572	36.4101	40.3819	38.3714	37.8594	26.4575	24.4836	17.9544
EV+flagellin	293.333	98.3333	44.1667	34.1667	15	12.8333	1.16667	6.16667	22.6667	20	14.3333	21.6667	39.1667	31.6667	38.3333	58.3333	52.5	58.3333	53.3333	64.1667	77.5	70.8333	79.1667	71.6667	75.1667	61	65	72.5	80.8333	94.1667	89.1667	65	76	90	56.6667	62.5	60	55	45	46.8333	47.5	50	51.6667	34.5	35.8333	44.3333	37.6667	32.5	34.1667
	27.1621	10.9291	13.065	6.37922	5.16398	10.0976	4.7217	5.25621	7.71002	5	7.03167	7.37865	11.0617	8.43274	12.0876	13.8844	17.6895	13.3333	12.2247	17.5792	20.3613	19.5966	20.2244	14.24	23.303	16.6132	14.4338	21.4767	24.1322	26.122	25.213	18.0278	24.2831	19.9165	18.738	16.266	11.619	20.6962	14.6059	23.0296	18.8746	36.1017	27.9484	26.0099	19.1667	24.8484	27.0206	16.419	15.4065
EPI1+flagellin	305	84.1667	45	21.6667	11	10.8333	13.6667	24.1667	38.3333	42.5	31.6667	41.6667	68.3333	61.6667	65	73.3333	100	95	85.8333	115	121.667	113.333	149.167	147.5	163.333	154.167	138.333	164.167	160.833	176.667	167.5	163.333	146.667	210.833	166.667	188.333	209.167	180	210.833	237.5	245.833	237.5	207.5	258.333	240.833	240	197.5	174.167	193.333
	26.7706	9.95127	7.74597	2.78887	8.52447	3.27024	9.02096	3.51584	5.72519	10.9354	8.72417	11.5229	12.2247	19.0467	14.5488	11.3774	22.1736	15.0555	17.3405	17.0294	27.1621	24.5176	25.5087	24.0399	24.5515	20.713	21.82	31.9483	17.8146	29.3163	25.9727	24.4154	29.6273	44.1667	34.0506	34.9444	36.4558	21.641	26.2176	40.9217	27.3379	22.3514	23.6203	18.6488	24.2011	25.4624	25.3886	17.5792	23.3333
[truncated: 72 more columns]

## Sheet: 4a
		Time [s]	0	60	120	180	240	300	360	420	480	540	599.9	659.9	719.9	779.9	839.9	899.9	959.9	1019.9	1079.9	1139.9	1199.9
QP1	GFP	B1	883	1064	1266	1428	1629	1796	1980	2149	2321	2499	2667	2822	2957	3093	3252	3382	3522	3612	3714	3824	3935
		B2	814	968	1132	1278	1434	1592	1706	1867	2009	2141	2268	2391	2525	2622	2756	2864	2924	3048	3121	3216	3298
		B3	888	1137	1397	1629	1835	2109	2309	2493	2718	2951	3104	3311	3478	3637	3801	3910	4099	4226	4329	4436	4565
	5.2a	B4	726	840	952	1041	1145	1247	1349	1441	1545	1646	1732	1832	1918	2011	2093	2194	2308	2363	2438	2531	2610
		B5	895	1199	1499	1767	2037	2305	2537	2765	3001	3248	3425	3637	3796	3952	4122	4257	4435	4526	4646	4764	4867
		B6	697	852	987	1125	1247	1399	1538	1683	1802	1951	2082	2188	2334	2452	2584	2671	2832	2880	2992	3097	3193
	1.9a	B7	859	1150	1453	1720	1985	2248	2483	2717	2958	3154	3354	3525	3704	3900	4064	4209	4330	4495	4597	4677	4800
		B8	892	1033	1175	1299	1435	1576	1714	1858	1993	2123	2269	2408	2530	2688	2775	2905	3032	3170	3258	3367	3458
		B9	846	1123	1377	1609	1848	2089	2304	2564	2751	2983	3172	3377	3543	3713	3912	4054	4217	4329	4467	4621	4723
	1.7a	B10	707	854	989	1129	1232	1361	1480	1613	1735	1850	1982	2080	2199	2292	2419	2482	2599	2691	2780	2862	2952
		B11	770	1010	1231	1430	1656	1856	2061	2214	2415	2634	2806	2987	3128	3298	3461	3592	3741	3862	3981	4067	4227
		B12	800	978	1169	1347	1520	1689	1880	2058	2228	2410	2559	2721	2838	3013	3166	3279	3399	3553	3669	3784	3852
	1.7c	C1	780	1080	1374	1664	1905	2147	2389	2599	2828	2998	3239	3392	3589	3698	3842	3981	4090	4219	4295	4405	4474
		C2	670	836	992	1153	1289	1445	1585	1725	1860	2003	2163	2274	2386	2501	2649	2739	2837	2953	3044	3104	3212
		C3	743	1004	1241	1473	1671	1902	2085	2306	2498	2663	2833	2984	3144	3271	3414	3552	3669	3762	3870	3959	4004
QP2	GFP	A1	7516	11141	13965	16322	18279	19749	21179	22335	23200	24115	24864	25538	25995	26331	27006	27339	27909	28096	28401	28728	28843
		A2	5481	9210	12447	15094	17311	19176	20585	22002	22892	23486	24480	25655	26376	26418	26847	27617	28163	28754	29239	29588	29557
		A3	6222	9157	11558	13641	15234	16637	17942	18745	19792	20674	21298	21917	22447	23049	23240	23896	24258	24499	24758	24679	25345
	5.2a	A4	1963	2372	2744	3121	3508	3863	4216	4527	4874	5230	5600	5880	6210	6524	6826	7136	7446	7700	8012	8248	8575
		A5	2064	2486	2920	3308	3731	4117	4494	4893	5273	5639	5994	6317	6652	7009	7316	7598	7938	8240	8521	8791	9127
		A6	2805	3823	4850	5757	6734	7619	8484	9325	10098	10852	11591	12235	12952	13510	14113	14689	15110	15607	16062	16364	16842
	1.9a	B4	6383	9659	12344	14350	16322	17662	18840	19956	20985	21507	22303	22682	23238	23412	24061	24371	24523	25136	25069	25770	26046
		B5	7178	10917	13859	16216	18203	19834	21076	22146	23166	23762	24653	24953	25569	25888	26424	27010	27280	27569	27894	28017	28193
		B6	6856	10323	13165	15465	17281	18743	20110	21125	22125	23004	23580	23993	24728	25189	25639	26081	26166	26525	26903	27404	27631
	1.7a	A7	6226	9039	11471	13490	15254	16702	18029	19138	20013	20956	21606	22382	22766	23342	23710	24081	24526	24743	24746	25217	25446
		A8	5770	8304	10522	12471	14163	15555	16919	17995	18991	19925	20674	21450	22155	22688	23144	23465	24134	24513	24811	25275	25428
		A9	5395	7776	9851	11592	13482	14621	16387	17577	18635	19545	20476	21284	21853	22350	22977	23434	23999	24247	24642	25131	25346
	1.7c	A10	5047	7153	9133	10817	12389	13838	15208	16341	17370	18219	19174	19814	20518	21047	21468	22012	22556	22810	23314	23717	24118
		A11	6271	8935	11387	13539	15321	17055	18475	19915	21088	22172	22832	23622	24309	24692	25079	25322	26122	26154	26788	27005	27257
		A12	5927	8358	10894	12950	14345	16191	17753	19182	20309	21363	22251	23216	23845	24479	25213	25625	25988	26467	27007	27262	27662
QP3	GFP	C1	1774	2314	2809	3315	3781	4215	4693	5099	5548	5966	6358	6707	7097	7478	7858	8166	8543	8911	9201	9547	9874
		C2	1761	2332	2886	3419	3911	4380	4882	5328	5788	6219	6643	7044	7477	7852	8196	8587	8896	9227	9585	9907	10167
		C3	1765	2262	2733	3243	3697	4174	4595	4994	5423	5828	6242	6583	6973	7349	7739	8047	8378	8706	9010	9349	9615
	5.2a	C4	1478	1734	1949	2191	2385	2635	2847	3069	3284	3491	3668	3863	4082	4269	4465	4635	4845	5010	5186	5347	5537
		C5	1588	1798	2057	2299	2527	2763	2975	3192	3404	3615	3829	4039	4258	4424	4654	4830	5014	5186	5399	5582	5773
		C6	1550	1849	2154	2455	2753	3029	3337	3607	3882	4118	4429	4663	4857	5115	5366	5588	5821	6081	6316	6505	6709
	1.9a	D4	1437	1602	1781	1975	2144	2311	2467	2652	2807	2969	3115	3279	3424	3580	3766	3902	4045	4214	4322	4498	4647
		D5	1422	1619	1816	2038	2246	2431	2622	2836	3006	3230	3368	3547	3726	3914	4092	4247	4442	4602	4790	4920	5126
		D6	1378	1417	1468	1503	1550	1622	1664	1687	1734	1795	1822	1871	1925	1966	2007	2058	2096	2132	2186	2212	2275
	1.7a	C7	1532	1782	1988	2214	2431	2645	2850	3047	3279	3463	3638	3852	4059	4258	4449	4604	4814	4986	5192	5360	5541
		C8	1500	1647	1819	2006	2173	2279	2472	2594	2770	2917	3053	3221	3323	3487	3645	3781	3891	4059	4188	4305	4452
		C9	1461	1635	1782	1961	2129	2294	2457	2609	2762	2933	3053	3218	3399	3532	3706	3798	3979	4114	4271	4428	4564
	1.7c	C10	1563	1886	2204	2520	2817	3126	3439	3737	4017	4292	4575	4847	5142	5405	5648	5911	6183	6404	6654	6935	7141
		C11	1876	2372	2872	3372	3848	4333	4808	5262	5691	6110	6518	6936	7350	7733	8110	8450	8819	9197	9590	9845	10197
		C12	1682	2060	2432	2828	3237	3537	3901	4261	4618	4933	5255	5616	5897	6221	6542	6880	7127	7417	7727	8018	8297
QP4	GFP	F1	829	826	850	875	893	900	908	923	928	944	956	956	971	976	972	983	976	974	987	1050	1067
		F2	873	915	944	980	999	1017	1036	1049	1055	1071	1092	1100	1103	1116	1136	1144	1156	1155	1175	1259	1278
		F3	919	961	1012	1028	1063	1072	1082	1103	1124	1139	1151	1172	1200	1183	1192	1215	1198	1209	1221	954	977
	5.2a	F4	665	650	662	659	677	667	680	677	671	690	695	691	691	689	706	705	710	717	709	4923	4987
		F5	738	728	738	740	734	739	739	741	761	753	750	763	774	765	770	782	786	799	778	5579	5626
		F6	703	711	737	757	780	798	819	796	790	829	850	840	833	836	853	850	854	875	887	4547	4675
	1.9a	F7	857	890	935	956	987	1004	1014	1058	1046	1060	1089	1083	1096	1101	1126	1109	1125	1140	1140	4887	4990
		F8	1126	1159	1093	1131	1160	1187	1205	1248	1249	1275	1295	1297	1306	1324	1326	1324	1329	1342	1357	4978	5035
		F9	976	1060	1140	1179	1225	1261	1288	1305	1333	1355	1362	1379	1391	1382	1395	1410	1405	1418	1420	3797	3844
	1.7a	F10	927	971	1019	1047	1067	1079	1115	1114	1137	1133	1146	1164	1167	1174	1172	1174	1178	1197	1187	4000	4027
		F11	836	878	895	922	952	946	969	987	1001	1008	1016	1023	1037	1042	1047	1034	1062	1054	1065	4662	4697
		F12	775	819	827	834	858	869	867	881	893	905	911	909	920	933	951	939	934	939	959	4226	4272
	1.7c	G1	752	785	824	866	898	907	925	945	975	980	995	1003	1003	1019	1027	1029	1044	1044	1038
		G2	781	822	846	879	915	920	928	956	968	1001	989	1014	1006	1024	1023	1028	1037	1036	1044
		G3	949	1022	1102	1140	1198	1215	1242	1245	1262	1277	1280	1302	1294	1298	1309	1308	1320	1325	1336
QP5	GFP	G10	908	1151	1404	1646	1882	2098	2313	2543	2751	2952	3115	3332	3478	3609	3756	3873	4012	4107	4203
		G11	926	1186	1425	1681	1895	2150	2359	2547	2741	2940	3118	3310	3481	3557	3770	3871	3973	4080	4132
		G12	837	1003	1187	1352	1524	1685	1842	2006	2171	2313	2467	2598	2748	2802	2956	3049	3169	3242	3329
	5.2a	H1	714	713	747	770	758	782	808	813	831	882	880	886	919	941	962	980	1004	1012	1027
		H2	708	724	752	777	800	848	873	896	931	942	990	1014	1051	1076	1120	1141	1176	1205	1234
		H3	639	645	661	661	689	705	713	742	756	772	788	813	823	853	873	875	912	923	930
	1.9a	H4	990	1311	1661	1975	2287	2565	2844	3140	3347	3598	3829	4030	4193	4332	4453	4577	4712	4783	4867
		H5	1078	1509	1956	2375	2754	3151	3468	3810	4157	4372	4631	4822	4988	5106	5260	5369	5447	5538	5572
		H6	1080	1312	1530	1749	1990	2201	2409	2641	2855	3040	3227	3408	3582	3733	3925	4069	4197	4319	4472
	1.7a	H7	1052	1359	1689	2009	2350	2626	2903	3195	3428	3658	3849	4048	4210	4362	4494	4624	4724	4779	4873
		H8	998	1338	1691	2031	2343	2664	2935	3260	3476	3696	3975	4108	4287	4462	4572	4734	4747	4857	4927
		H9	919	1131	1320	1524	1731	1933	2133	2289	2454	2642	2796	2949	3098	3201	3320	3476	3536	3643	3744
	1.7c	H10	906	1164	1395	1633	1843	2088	2305	2508	2676	2893	3066	3198	3318	3472	3593	3680	3790	3849	3958
		H11	1163	1607	2049	2436	2773	3120	3372	3637	3837	4028	4155	4316	4392	4517	4555	4584	4585	4638	4672
		H12	1020	1305	1590	1871	2165	2383	2641	2879	3070	3251	3405	3554	3676	3809	3899	4024	4082	4101	4199

## Sheet: 4b
Time [s]	0	60	120	180	240	300	360	420	480	540	600	660	720	780	840	900	960	1020	1080	1140	1200	1260	1320	1380	1440	1500	1560	1620.1	1680	1740	1800	1860	1920	1980	2040	2100	2160	2220	2280	2340	2400	2460	2520	2580	2640	2700	2760	2820	2880
D1	1273	53	28	23	3	13	33	73	58	143	138	178	358	333	518	518	618	643	678	788	838	818	968	1063	1203	1218	1368	1378	1338	1503	1423	1528	1353	1438	1513	1643	1488	1313	1583	1413	1353	1303	1248	1273	1283	1198	1113	993	923
D2	1058	48	48	23	43	58	33	113	98	123	163	198	208	228	323	413	383	563	583	723	753	868	808	1093	1173	1218	1048	1303	1313	1223	1393	1288	1338	1283	1148	1113	1223	1113	1023	1033	998	1098	953	983	873	853	768	778	628
D3	1008	118	48	63	28	98	113	118	248	363	383	538	603	748	723	793	1053	1328	1328	1618	1828	1863	2293	2263	2638	2678	3184	2898	3299	3414	3409	3274	3579	3249	3619	3604	3324	3314	3289	3094	2954	2708	2578	2393	2128	2098	1753	1513	1358
D4	1163	78	83	3	3	13	13	3	43	23	103	93	68	123	173	248	208	198	288	328	408	443	563	648	573	563	713	688	773	688	863	903	833	908	938	813	753	718	868	843	908	773	778	693	733	753	628	573	413
D5	1188	53	18	43	13	23	28	8	33	53	48	53	63	48	33	83	88	118	138	193	158	223	268	333	378	453	398	573	593	513	633	538	683	573	613	623	668	508	508	383	338	373	318	303	153	148	193	178	88
D6	1033	153	8	-11	3	-6	38	13	63	53	178	178	178	253	303	398	543	608	613	548	718	873	1038	1203	1198	1233	1523	1518	1478	1538	1603	1668	1693	1653	1768	1563	1513	1523	1548	1513	1328	1483	1388	1258	1343	1318	1053	1003	1078
D7	913	73	23	23	13	18	23	18	58	83	43	108	88	123	178	248	353	343	408	523	653	663	813	928	1093	1143	1298	1448	1613	1688	1678	1818	1908	1813	2048	2138	2028	2083	2073	2363	2238	2363	2023	2273	1998	2018	1848	2033	1873
D8	903	113	33	18	13	48	13	73	123	148	98	153	183	218	243	278	233	228	338	408	353	298	418	333	433	368	473	473	378	363	378	418	298	483	383	368	323	253	373	293	218	248	248	218	328	303	223	163	183
D9	913	128	28	48	23	-1	3	3	38	33	88	38	53	118	103	153	178	263	218	318	463	618	638	818	1088	1033	1243	1603	1788	2023	2208	2438	2578	2653	2738	3384	3359	3379	3539	3124	3419	3229	2999	3034	2959	2628	2483	2353	2303
D10	818	68	18	28	3	3	23	53	8	88	68	128	123	138	183	188	228	228	278	263	278	353	463	318	473	473	508	583	673	688	718	708	833	838	953	853	1008	1008	1043	923	983	958	933	973	978	913	1018	1068	988
D11	1018	83	8	-1	23	13	8	28	38	38	58	68	73	113	208	203	243	308	398	423	433	613	648	763	698	713	918	903	928	1128	1168	1183	1203	1188	1278	1278	1318	1393	1528	1328	1298	1273	1228	1343	1138	1158	1153	1268	998
D12	1088	48	13	38	13	18	18	-1	28	38	43	28	78	58	63	103	128	178	203	348	243	478	513	583	608	678	703	863	998	1073	928	1103	1258	1313	1233	1328	1308	1278	1373	1358	1473	1303	1203	1348	1083	1243	1093	1033	983
E1	518	98	28	3	23	18	13	3	3	28	3	3	28	18	8	28	18	33	43	58	63	38	13	33	38	33	13	73	48	48	43	18	38	3	28	8	8	3	23	-1	3	-6	-11	3	8	8	-1	-1	3
E2	588	103	33	13	33	8	23	33	78	28	88	78	143	203	198	218	218	278	303	328	343	353	443	373	338	358	263	368	328	363	353	298	363	243	358	268	253	288	303	343	198	203	153	123	128	78	88	78	63
E3	713	88	3	-6	13	3	18	48	88	188	188	273	423	403	498	578	548	638	698	698	813	808	763	793	878	843	953	793	783	873	788	868	713	688	683	678	728	703	753	723	798	678	523	588	548	528	443	333	263
E4	583	43	28	28	8	3	3	8	3	38	3	23	3	33	18	-1	18	-6	-1	3	-1	33	13	78	68	3	73	73	58	88	83	113	128	148	193	153	228	133	168	188	183	103	98	163	148	88	43	43	48
E5	618	38	33	3	28	-1	-1	23	8	-1	13	3	38	18	33	13	38	58	28	13	23	48	38	88	103	88	88	98	138	168	183	203	268	298	353	313	313	268	213	248	293	163	183	103	163	113	88	118	88
E6	738	53	43	-1	-11	23	23	28	13	23	23	28	13	53	33	43	53	78	48	88	63	48	103	158	128	163	118	128	228	238	188	268	248	323	268	363	373	393	363	383	393	368	348	423	293	233	338	168	208
E7	693	68	33	28	38	18	13	-1	13	63	103	83	93	138	233	258	233	328	428	473	503	533	518	638	528	508	693	728	648	603	673	683	578	568	643	638	593	598	643	508	528	518	438	463	508	398	393	458	363
E8	718	118	43	28	18	3	33	13	58	98	178	218	248	318	403	528	543	528	588	543	618	588	688	648	688	743	543	713	528	673	633	593	538	558	473	533	478	513	488	563	488	488	343	428	478	423	403	428	383
E9	703	138	18	3	18	-6	28	63	133	263	353	378	638	503	643	708	673	668	813	833	903	788	773	918	838	873	983	938	973	983	863	948	758	988	963	978	888	1013	903	808	978	938	1008	958	953	918	1113	803	958
E10	773	68	13	18	18	18	18	13	18	18	3	23	38	8	3	28	23	38	28	23	23	28	23	33	33	73	83	103	103	98	78	153	128	88	158	193	213	208	243	343	298	263	398	378	343	363	338	313	303
E11	813	63	13	3	18	33	-1	3	18	-6	13	8	28	13	38	38	48	68	43	68	53	78	63	133	83	188	73	123	148	153	213	188	138	138	248	208	193	198	188	213	193	258	238	253	268	283	253	288	213
E12	793	78	8	8	3	13	38	38	73	53	113	123	193	278	253	228	323	348	408	273	303	398	518	363	378	563	458	503	543	623	533	643	703	688	768	783	763	818	808	708	768	743	668	713	588	498	613	463	473
F1	578	83	18	23	-6	33	8	8	-11	18	-6	13	33	18	58	58	78	93	93	103	158	173	183	133	263	228	173	253	268	288	323	258	238	243	213	153	113	68	93	38	28	8	18	-11	3	-6	8	3	23
F2	518	43	43	28	8	18	23	18	18	3	13	8	23	18	53	53	78	73	83	73	113	88	53	153	183	153	143	178	103	173	173	118	158	138	148	163	88	118	118	63	53	53	13	3	33	8	-6	8	-1
F3	543	58	3	13	-1	-1	43	-1	28	23	-6	-1	23	23	58	73	113	78	113	88	138	178	208	293	273	333	328	323	368	323	453	428	468	593	553	368	288	298	228	68	103	28	33	8	48	28	-6	8	3
F4	503	88	28	8	8	3	-1	23	13	13	28	-6	-11	-6	33	43	-1	28	18	68	28	108	68	73	68	73	108	128	118	103	123	93	68	73	13	48	38	18	33	28	28	48	8	13	-6	-16	13	-1	-1
F5	533	33	23	13	-1	28	-1	13	-6	18	18	3	-1	28	13	18	8	8	3	-6	13	-6	-6	18	48	3	18	3	3	-1	8	-6	-6	3	8	-6	8	-1	8	13	18	18	23	8	-11	-6	-6	23	3
F6	558	113	38	3	3	3	-1	-6	8	8	-6	-1	-1	-6	-1	18	28	8	13	23	3	13	13	13	8	-1	-1	-1	23	28	3	13	-6	-1	-1	-11	13	18	8	3	-16	23	-1	-6	3	3	8	3	13
F7	568	108	13	23	-16	-6	-1	3	23	13	43	43	98	93	98	128	178	178	238	163	333	378	258	438	533	418	448	553	573	513	558	468	548	478	483	523	543	543	548	498	443	558	473	478	473	443	443	453	493
F8	473	108	53	38	8	8	13	58	63	88	183	188	198	233	333	323	378	423	413	323	498	518	538	538	618	468	483	463	448	408	578	423	418	453	443	353	313	378	373	203	383	268	348	253	258	248	213	208	173
F9	533	98	63	28	28	23	18	18	33	58	93	98	103	93	208	178	218	193	373	383	343	373	528	368	543	483	543	573	638	643	513	578	568	548	503	683	548	583	563	553	443	488	508	563	468	498	628	573	683
F10	513	88	3	43	3	18	-11	3	8	23	8	3	33	33	33	18	23	43	43	53	28	78	68	88	93	123	178	133	158	143	233	158	223	248	273	343	418	268	553	378	443	453	553	553	598	663	513	543	533
F11	538	28	63	38	3	28	-6	23	-1	8	18	13	38	38	38	23	53	23	98	58	78	103	123	133	228	193	258	198	228	218	218	283	318	343	398	383	318	448	403	463	383	368	393	308	313	298	188	258	138
F12	553	63	28	13	18	3	8	8	-11	8	23	18	18	33	33	43	58	48	98	88	143	138	128	113	183	148	128	68	28	58	98	68	88	48	73	48	28	33	33	53	48	33	38	23	38	38	3	48	48
G1	348	68	8	33	13	28	13	13	18	33	-11	-1	58	18	13	8	13	23	18	13	23	-6	13	-11	3	-11	-6	23	13	3	-1	13	3	-6	18	-1	-6	-6	18	3	-11	18	-11	3	8	-16	18	18	33
G2	393	68	33	3	-11	-1	23	3	13	-1	-6	8	8	23	-6	8	-6	18	-1	3	18	8	48	8	3	18	3	13	13	38	3	-6	-6	-11	8	13	-11	3	-6	-1	8	13	-6	-11	3	3	-1	3	3
G3	278	83	33	38	-1	-6	-6	43	18	-6	13	18	8	33	8	-1	3	-1	8	18	3	8	13	38	3	-6	3	28	38	-6	3	13	3	18	-11	8	-1	-11	-16	-16	18	-1	-6	18	-16	-11	8	-11	3
G4	383	28	3	13	8	-1	33	8	13	8	23	8	13	28	23	-11	-1	3	13	18	-1	-6	13	-11	8	13	23	3	3	8	-1	-1	-6	-6	-1	-11	-1	-1	-1	8	18	-1	23	-1	8	3	8	3	-16
G5	393	53	68	18	18	3	28	18	33	-1	18	8	33	28	33	-1	-1	-11	13	8	8	-1	-1	-1	8	28	18	8	-6	13	3	8	8	3	8	8	8	3	8	-1	18	3	8	-11	-1	-1	-11	-1	-11
G6	448	38	13	-1	23	18	3	-1	-6	28	13	3	13	23	-6	63	18	18	-1	13	8	13	23	8	-1	8	18	28	23	8	3	23	-11	-11	-6	-6	33	-1	8	-6	8	8	-6	3	3	13	-1	18	8
G7	403	78	23	38	13	13	-6	13	-11	8	18	28	28	78	93	78	128	298	223	288	248	318	333	343	398	478	408	523	443	488	398	438	563	478	478	458	463	463	408	498	428	378	418	448	353	423	438	348	418
G8	408	53	53	33	8	-1	18	3	13	8	28	23	83	138	78	108	133	228	213	198	268	268	383	358	398	488	478	563	483	528	593	598	558	468	593	458	483	458	373	333	328	378	278	243	303	208	243	268	233
G9	423	68	53	28	-6	3	13	-6	3	48	48	108	103	113	158	153	213	218	178	183	233	253	148	198	238	173	123	143	153	138	48	83	133	113	78	73	28	43	68	53	13	28	33	63	43	63	43	43	38
G10	478	33	33	18	13	13	43	-1	-1	28	13	23	18	3	3	18	-6	13	13	18	28	8	18	48	8	28	63	28	38	53	78	68	73	98	53	123	133	143	108	108	78	133	163	118	213	113	173	103	113
G11	553	103	33	8	18	18	28	3	28	3	28	23	18	8	8	3	43	28	-16	18	-1	18	13	8	3	18	-6	-1	18	28	13	28	-6	8	3	-1	13	-1	8	-6	8	18	-1	18	-1	-6	-1	28	18
G12	413	28	13	18	8	18	3	8	23	3	8	8	8	13	3	63	13	48	43	78	53	98	93	83	143	143	213	273	198	268	273	348	368	483	388	443	478	518	588	483	538	618	518	513	468	408	483	288	368
H1	323	88	28	8	8	28	13	13	3	13	8	8	-6	8	38	23	3	-11	18	-1	23	8	-6	8	18	8	28	8	-1	-11	18	3	18	8	-6	-1	8	8	-1	-1	3	23	28	3	-6	8	-11	-6	3
H2	448	108	48	13	28	13	38	3	8	13	-1	13	28	8	13	33	3	8	-11	-6	3	13	18	8	3	18	8	8	3	23	3	3	28	-11	8	-6	-1	-16	-11	-6	-6	13	-6	-1	-1	-1	13	13	23
H3	353	68	33	23	38	-1	8	3	18	-6	-1	-1	-6	8	13	18	-1	8	8	3	3	3	3	13	8	-1	13	18	-1	8	23	-6	-11	-6	18	3	13	3	-1	-16	3	18	3	33	-1	8	3	13	-6
H4	343	43	18	28	3	-1	-11	8	8	3	3	38	3	38	13	13	8	-1	3	8	3	13	28	-6	-1	3	8	3	13	-6	8	-6	18	3	3	3	-11	-6	3	-6	8	3	-6	3	3	-6	-1	3	3
H5	333	38	43	-1	8	38	3	-6	33	23	-11	-6	8	-1	13	-1	33	13	8	33	3	-1	8	3	18	18	-11	3	13	13	-6	-16	3	8	-6	-6	3	-6	13	13	-1	8	18	3	-6	3	-11	-6	-1
H6	408	43	13	33	-1	8	13	18	18	18	13	38	23	3	3	-6	-6	13	13	3	8	8	-1	8	-11	8	-1	33	8	13	13	3	8	-6	-11	-6	-11	-1	-6	3	-6	3	-1	-6	18	13	8	13	-1
H7	378	78	33	23	33	-11	8	13	8	-1	23	-1	8	8	33	38	48	38	73	123	133	93	203	298	218	203	293	308	363	323	453	493	408	413	488	468	488	503	518	583	393	418	413	398	243	163	138	113	123
H8	298	98	38	38	23	8	8	8	-6	23	38	8	13	3	33	8	33	48	83	48	28	128	153	78	103	138	93	163	173	258	203	218	243	178	253	323	268	243	183	193	148	173	133	153	68	53	8	38	3
H9	288	58	48	13	18	13	3	13	-1	3	13	8	3	13	28	43	68	113	108	158	128	208	243	253	333	433	328	443	443	423	573	543	673	718	628	888	723	663	733	608	668	403	373	303	278	178	158	93	58
H10	363	23	53	23	48	23	3	8	3	8	13	-6	18	13	-6	18	8	38	8	28	-1	28	3	13	48	38	23	23	48	33	48	43	88	103	73	113	158	198	228	143	198	118	183	118	138	103	83	38	48
H11	273	53	18	18	3	8	-1	8	-1	-6	18	-1	8	8	3	3	28	13	33	-1	8	23	23	28	33	28	48	58	63	33	38	68	63	23	43	53	23	18	33	8	3	23	-1	3	8	18	-6	3	-6
H12	388	48	8	13	18	13	3	3	13	8	13	8	-6	-6	13	43	13	38	3	23	23	23	28	13	-11	23	123	43	68	103	123	68	118	88	128	78	88	58	73	98	78	88	28	58	28	-1	8	-1	13
Time [min]	0	1	2	3	4	5	6	7	8	9	10	11	12	13	14	15	16	17	18	19	20	21	22	23	24	25	26	27.0017	28	29	30	31	32	33	34	35	36	37	38	39	40	41	42	43	44	45	46	47	48
60 min in water	1031.33	84.6667	29.6667	24.8333	15.0833	24.8333	28.8333	41.8333	69.6667	98.8333	117.583	146.75	173	208.417	254.25	302.167	354.667	417.167	455.917	540.083	593.833	675.917	785.917	862.167	963	980.917	1114.75	1185.92	1264.33	1320.17	1366.83	1405.58	1463.08	1449.33	1519.33	1559	1526.08	1490.25	1562.33	1472.33	1459	1426	1324.75	1341	1249.75	1219.25	1110.5	1079.67	984.667
	38.4271	10.1566	6.19547	6.14944	3.56	8.52877	8.2534	12.468	18.5388	27.079	27.5272	39.2502	46.6085	54.6562	56.7127	58.2732	78.4227	97.1484	93.4086	110.672	128.374	124.87	151.812	154.924	178.518	181.233	217.257	194.905	223.616	239.455	237.692	237.298	259.2	235.883	265.213	295.621	276.314	286.021	285.453	270.5	279.032	262.256	240.878	244.255	227.605	210.37	191.367	190.099	186.27
0 in GFP	626.333	70.5	28	6.66667	15.6667	9	13.1667	23.8333	32.1667	50.6667	53	68	108	121.333	131.333	146.5	148.833	179.833	186.5	198	217.333	221.333	228.833	253.833	258.833	248	251.333	255.5	263.833	296.333	273	294.667	293	283.833	313.833	297.167	317.167	298	303.833	314	311.333	251.5	215.667	233.833	214.667	174.667	166.5	123.167	112.167
	34.2215	11.8849	5.47723	4.97103	6.54047	3.87298	4.16667	6.75977	16.1976	27.9782	29.9722	42.5049	66.2822	63.2016	78.8	92.3106	85.6	100.143	111.842	111.183	129.574	127.891	126.045	118.5	131.177	129.769	144.399	116.796	112.505	124.088	111.945	122.118	95.9514	93.8209	89.1012	92.1721	96.5351	98.0306	101.787	98.7151	110.79	98.9979	77.928	91.0899	76.2853	76.7427	73.3706	48.2876	41.2193
0 in SBT5.2a	748.833	88.8333	21.3333	14.6667	18.8333	13.1667	21.5	21.5	52.1667	81.5	127.167	138.833	206.333	209.667	262.167	298	307.167	329.667	384.667	368.833	400.5	402.167	430.5	455.5	424.667	491.333	472.167	518	490.5	522.167	498.833	534.667	473.833	504.667	542.167	555.5	521.333	558	545.5	523.833	542.167	534.667	515.5	532.167	523	480.5	518.833	458.833	448.833
	20.6727	12.8073	5.57773	4.77261	4.54911	5.51009	5.88076	9.97914	19.0358	39.1823	52.5423	56.971	93.3155	78.9374	97.1632	110.755	106.946	101.272	125.324	125.952	139.414	121.877	129.104	138.484	132.058	126.68	144.421	139.881	132.82	137.601	121.233	125.676	112.638	139.3	126.118	127.768	115.864	132.96	119.56	90.5117	119.111	109.374	114.366	105.098	98.1156	92.1299	128.39	75.2487	107.768
10 in GFP	538.833	69.6667	25.5	14.6667	1.83333	14	11.8333	9.16667	8.33333	13.8333	6.83333	2.66667	11	12.5	35.6667	43.8333	50.6667	48	53.8333	58.1667	75.5	92.3333	86.5	113.833	140.5	131.5	128.167	147.333	147.167	152.333	180.5	150.667	153.333	174.833	155.667	119.167	91.3333	86.5	81.3333	35.5	35.6667	29.6667	15.6667	2.5	11.6667	1.83333	1.83333	7.33333	6.66667
	11.0617	12.3603	5.88076	3.80058	2.27181	5.88784	7.31399	4.54178	6.0037	3.00463	6.06859	2.81267	7.17403	6.0429	10.2686	9.0753	18.6041	15.438	19.5114	16.9025	28.0104	31.6614	36.2848	42.8256	46.8108	54.1195	48.7821	53.5952	58.4154	54.5782	72.844	67.41	73.9958	91.5935	87.1633	58.4975	42.8499	45.8648	34.6811	10.7044	16.2617	7.1492	4.84195	3.76608	9.57659	6.23119	3.58159	3.43188	3.87872
10 in SBT5.2a	529.667	82.1667	37.1667	30.5	7.33333	12.3333	3.5	18.8333	19.1667	33	61.3333	60.5	81.3333	87.1667	123.833	118.833	151.333	151.333	210.5	178	237.167	264.667	273.833	279.667	366.333	305.5	339.667	331.333	345.5	330.5	366.333	329.667	360.5	353	362.167	388.833	361.333	375.5	412.167	358	357.167	361.333	385.5	363	358	364.667	331.333	347.167	344.667
	13.6423	12.8073	10.6784	4.60977	6.11919	5.27046	4.62421	8.50653	10.9069	13.4164	27.2845	29.0617	27.4368	31.4223	50.1235	48.4324	55.1916	61.9498	63.6494	58.1378	74.4694	74.3378	85.8333	78.6624	91.2475	68.6385	71.0008	91.5302	99.5971	92.9225	84.6233	79.5054	76.7002	74.7886	66.7884	86.4332	78.8212	82.7118	82.95	78.7612	62.987	77.3915	75.9249	85.6446	81.1069	89.01	95.8877	85.1216	105.219
30 in GFP	373.833	56.3333	26.3333	17.3333	8.33333	6.83333	15.6667	14	14.8333	10.1667	8.33333	7.33333	22.1667	25.5	10.8333	11	4.33333	8.33333	8.33333	12.1667	9.83333	2.66667	18.1667	5.16667	4	8.33333	9.83333	17.1667	14	10.6667	1.66667	8.33333	-1.5	-2.16667	2.66667	1.83333	3.66667	-2.16667	1.83333	-2.16667	9.83333	6.66667	0.333333	0.166667	0.833333	-1.5	3.5	5	3.33333
	23.217	8.43274	9.80363	6.41179	5.13593	5.4001	6.17342	6.4291	5.13431	6.7202	5.57175	2.60342	8.10521	2.14087	6.37399	10.792	3.77418	5.45079	3.22146	2.3863	3.7006	3.3032	6.73507	7.42705	1.41421	6.0037	4.65773	4.36208	6.27163	6.06447	0.843274	4.28693	2.9524	4.54178	4.34869	3.80716	6.40659	2.22736	4.9154	3.36072	4.62181	3.1693	5.23238	4.41525	3.64615	4.28758	4.0886	4.61158	7.02693
30 in SBT5.2a	446.333	60.5	34.6667	23.8333	9	10.6667	16.5	3.33333	9.16667	16.3333	23.8333	35.5	43	58.8333	57.1667	70.5	87.3333	138.833	109	130.5	138.167	160.5	164.667	173	198	221.333	213.167	254.833	222.167	250.5	233.833	260.5	281.5	274.667	265.5	259	266.333	270.667	258.833	244.833	232.167	258.833	234.833	233.833	229.833	201.5	229.833	179.667	198
	24.0717	11.601	6.54047	4.54911	3.3665	3.23179	7.15891	2.71621	6.07957	7.37865	5.83333	14.762	16.2275	24.063	25.9299	22.8309	34.5125	50.306	43.8824	44.7912	50.5539	55.494	64.7903	61.8331	72.7438	86.4452	78.9115	99.4352	81.1934	88.4849	93.9984	95.8623	101.875	91.3935	102.736	88.2704	94.7247	95.7764	94.1136	90.7434	93.652	97.386	85.0707	84.2755	74.3238	73.4433	81.4495	56.4013	69.2219
60 in GFP	368	64.6667	30.5	17.3333	14	14.1667	10.6667	6.5	14.6667	10.6667	1.83333	15	8.33333	10.6667	15.5	13.3333	6.66667	5	6.5	6.66667	7.16667	7.33333	8.33333	5.66667	5.83333	9	7.5	12.1667	5.83333	6.66667	9.83333	-3.16667	10.6667	-0.666667	1	-2.16667	0.166667	-3	-0.5	-2.16667	0.166667	11.3333	6	5.83333	1.16667	4.16667	0.166667	5	3.5
	20.0832	11.6667	5.59017	5.27046	6.29815	6.47774	6.56591	3.45205	4.40959	4.2947	3.39035	7.76316	5.89161	5.66667	4.78714	6.0037	5.60159	3.82099	4.07226	5.60159	3.27024	2.26078	5.16828	2.66667	4.61459	3.16228	5.37122	4.72875	2.63839	5.23238	4.28499	3.13493	5.60753	3.3032	4.4121	1.81506	4.02009	3.40588	3.34415	3.99514	2.27181	3.33333	5.69795	5.62386	3.64615	2.82154	4.02009	3.82099	4.12916
60 in SBT5.2a	331.333	59.6667	33	21.3333	23.8333	9	4	8.83333	2.66667	5.83333	19.6667	2.66667	7.33333	6.5	17.3333	25.5	33	48	51.3333	63.1667	53.1667	83.8333	108.833	113.833	120.667	143.833	151.333	173	193	195.5	239.667	238.833	265.5	253.833	268.833	320.5	291.333	280.5	294.667	272.167	248	203.833	188.167	172.167	127.167	85.6667	64.8333	47.3333	39.8333
	20.6425	10.5409	7.07107	3.80058	6.24722	4.58258	1.41421	1.53659	2.81267	4.07772	4.01386	2.49889	3.38296	2.92973	6.76593	7.38805	9.12871	13.8444	17.5436	25.6715	24.8266	30.5346	42.3953	52.3676	53.2833	64.9027	52.4828	69.2459	69.606	66.6552	91.1013	92.0635	96.8052	108.023	97.7191	131.306	109.039	103.672	112.032	105.273	99.8081	68.3059	70.5268	61.3924	46.1233	30.5305	29.349	19.038	19.5711
[truncated: 72 more columns]

## Sheet: 5b
	QP1	QP1	QP1	QP1	QP1	QP1	QP1	QP1	QP1	QP1	QP1	QP1	QP2	QP2	QP2	QP2	QP2	QP2	QP2	QP2	QP2	QP2	QP2	QP2	QP3	QP3	QP3	QP3	QP3	QP3	QP3	QP3	QP3	QP3	QP3	QP3	QP4	QP4	QP4	QP4	QP4	QP4	QP4	QP4	QP4	QP4	QP4	QP4	QP5
Time[min]	wt	wt	wt	sbt5.2#4	sbt5.2#4	sbt5.2#4	water	water	water	sbt5.2#8	sbt5.2#8	sbt5.2#8	wt	wt	wt	sbt5.2#4	sbt5.2#4	sbt5.2#4	water	water	water	sbt5.2#8	sbt5.2#8	sbt5.2#8	wt	wt	wt	sbt5.2#4	sbt5.2#4	sbt5.2#4	water	water	water	sbt5.2#8	sbt5.2#8	sbt5.2#8	wt	wt	wt	sbt5.2#4	sbt5.2#4	sbt5.2#4	water	water	water	sbt5.2#8	sbt5.2#8	sbt5.2#8	wt
1	899	891	865	784	807	768	616	628	652	833	831	829	1481	1632	1436	866	997	970	668	608	614	924	893	886	804	797	812	723	719	755	636	625	634	783	769	775	848	775	795	719	732	746	640	626	654	764	780	763	823
2	933	923	889	800	837	778	638	624	625	824	856	842	1692	1875	1612	900	1028	1018	668	606	624	928	909	928	809	805	824	714	759	781	616	610	632	809	768	795	850	774	791	739	708	727	646	615	641	753	772	766	854
3	999	954	921	804	854	779	636	623	639	872	878	861	1873	2123	1788	939	1086	1112	653	613	627	973	987	995	858	820	841	730	774	815	606	635	637	811	787	804	874	787	786	758	714	744	623	633	644	775	776	765	882
4	1006	997	967	814	861	812	614	633	625	843	893	892	2102	2323	1981	986	1172	1162	634	622	614	1034	999	1012	858	844	863	734	790	801	616	622	642	854	788	813	855	783	804	715	706	737	630	626	644	788	771	766	911
5	1066	1051	1011	853	895	835	630	628	626	877	920	901	2294	2605	2151	1026	1238	1218	654	627	645	1078	1068	1021	861	860	883	757	805	812	638	638	637	841	831	822	890	800	816	718	710	760	635	628	634	774	789	766	963
6	1121	1099	1066	856	889	849	639	645	640	918	934	911	2494	2814	2372	1090	1300	1296	663	623	627	1135	1084	1096	906	904	914	781	835	841	642	638	649	839	801	838	885	822	818	762	720	772	652	640	634	792	798	785	968
7	1170	1132	1094	877	881	864	649	653	642	921	953	928	2663	2999	2544	1127	1390	1380	660	630	622	1180	1144	1127	922	914	926	790	861	856	622	634	666	873	842	854	858	815	803	749	724	753	660	641	653	772	816	779	1018
8	1200	1222	1137	890	927	874	635	640	640	948	978	943	2828	3220	2650	1188	1432	1458	681	621	638	1192	1170	1195	964	939	955	816	851	875	632	654	648	864	850	855	898	811	795	774	740	773	648	646	634	782	774	774	1049
9	1234	1238	1137	932	935	887	634	634	652	964	981	957	2962	3323	2796	1218	1521	1492	668	626	632	1243	1208	1223	986	932	977	801	853	882	625	657	660	897	858	868	919	810	811	754	708	774	658	657	651	795	795	771	1107
10	1266	1269	1184	913	954	886	655	649	649	976	1009	985	3114	3494	2903	1268	1574	1562	673	619	626	1292	1227	1271	1000	968	1000	797	878	905	656	652	653	901	859	877	909	804	837	751	748	761	648	649	655	762	789	764	1126
11	1334	1327	1210	932	959	880	650	653	647	972	1043	995	3240	3719	3043	1326	1619	1630	656	622	626	1324	1281	1297	1002	990	1015	808	884	910	641	644	671	900	877	889	896	811	824	742	744	764	658	669	655	763	786	780	1138
12	1344	1374	1254	955	979	892	643	652	648	1004	1034	1004	3380	3844	3151	1345	1669	1699	670	626	622	1360	1336	1322	1045	998	1017	841	915	909	637	641	664	906	885	904	905	819	836	759	736	748	651	653	666	786	789	778	1192
13	1384	1424	1283	970	991	907	640	649	648	1028	1055	1028	3426	3977	3219	1405	1785	1705	655	619	626	1399	1351	1372	1029	1007	1029	857	919	928	646	633	660	922	893	913	899	822	833	747	740	764	659	655	657	792	784	759	1218
14	1427	1431	1296	993	1023	924	640	660	649	1026	1077	1066	3517	4035	3314	1447	1815	1801	647	635	633	1435	1415	1386	1077	1037	1041	826	907	939	644	653	669	955	899	914	911	811	828	753	732	763	659	667	644	788	781	777	1251
15	1447	1493	1326	965	1028	923	632	646	655	1066	1079	1034	3597	4118	3413	1509	1896	1868	672	633	630	1475	1425	1443	1081	1062	1091	858	942	952	641	658	670	946	918	927	905	826	840	741	742	764	649	666	645	800	791	777	1258
16	1492	1518	1360	1003	1048	928	662	652	648	1076	1096	1062	3666	4262	3502	1520	1945	1893	674	623	630	1541	1477	1486	1102	1066	1090	867	945	973	658	678	670	946	928	920	877	817	842	741	725	753	655	681	658	769	787	774	1312
17	1483	1571	1374	1002	1045	923	659	648	662	1050	1120	1100	3782	4332	3551	1584	1997	1932	669	613	643	1553	1476	1520	1122	1084	1135	899	939	974	642	662	680	968	911	949	905	816	827	752	746	758	668	669	658	776	774	773	1302
18	1534	1551	1395	1015	1073	942	665	633	639	1101	1141	1104	3801	4417	3662	1597	2078	2024	668	608	629	1578	1542	1552	1144	1117	1169	881	962	997	637	669	677	948	945	954	882	819	842	761	734	750	679	660	667	781	792	781	1345
19	1583	1626	1464	1026	1065	952	668	646	656	1097	1144	1114	3899	4537	3665	1669	2115	2072	676	629	616	1649	1563	1594	1196	1095	1147	912	967	996	638	665	674	987	934	973	936	844	845	752	739	758	674	648	670	752	788	767	1377
20	1600	1652	1472	1021	1099	957	648	666	647	1100	1163	1121	3940	4585	3805	1713	2204	2090	659	623	622	1664	1605	1651	1186	1122	1173	912	971	1019	653	686	674	960	965	968	895	827	849	753	740	770	667	657	657	791	779	759	1396
[truncated: 11 more columns]

[truncated: 12 more sheets: 5c, 5d, 5ef, 5g, 6a, 6b, 6c, 6d, 7a, 7b, 7c, 7d]
